# Supplementary material for: 3,3′-(p-Phenyl­enedimethyl­ene)di-1H-imidazol-1-ium bis­(4-nitro­benzoate)–4-nitro­benzoic acid (1/2)
Source: Acta Crystallogr Sect E Struct Rep Online. 2010 May 29;66(Pt 6):o1485. doi: 10.1107/S160053681001929X (PMC2979657; doi:10.1107/S160053681001929X)
Supplement: Supplementary file 1 [file e-66-o1485-sup1.cif]

##############################################################################
###                                                                        ###
###        Electronic paper (Acta Crystallographica Section E)             ###
###                                                                        ###
##############################################################################
#                                                                            #
# This CIF contains the data in a paper accepted for publication in Acta     #
# Crystallographica Section E. It conforms to the requirements of Notes      #
# for Authors for Section E, and has been peer reviewed under the auspices   #
# of the IUCr Commission on Journals.                                        #
#                                                                            #
# Full details of the Crystallographic Information File format               #
# are given in the paper "The Crystallographic Information File (CIF):       #
# a New Standard Archive File for Crystallography" by S. R. Hall, F. H.      #
# Allen and I. D. Brown [Acta Cryst. (1991), A47, 655-685].                  #
#                                                                            #
# The current version of the core CIF dictionary is obtainable from          #
# ftp://ftp.iucr.org/pub/cif_core.dic. The current version number is 2.4.    #
#                                                                            #
# Software is freely available for graphical display of the structure(s) in  #
# this CIF.  For information consult the CIF home page http://www.iucr.org/  #
# cif/home.html                                                              #
#                                                                            #
# This file may be used for bona fide research purposes within the           #
# scientific community so long as proper attribution is given to the journal # 
# article from which it was obtained.                                        #
#                                                                            #
##############################################################################
                                             
data_I
_audit_creation_method     SHELXL-97
_chemical_name_systematic
;
3,3'-(<i>p</i>-Phenylenedimethylene)di-1<i>H</i>-imidazol-1-ium
bis(4-nitrobenzoate)--4-nitrobenzoic acid (1/2)
;
_chemical_name_common     ?
_chemical_formula_moiety     'C14 H16 N4 2+, 2(C7 H4 N O4 -), 2(C7 H5 N O4)'
_chemical_formula_sum     'C42 H34 N8 O16 '
_chemical_formula_iupac     'C14 H16 N4 2+, 2C7 H4 N O4-, 2C7 H5 N O4'
_chemical_formula_weight     906.77
_chemical_melting_point     ?
_symmetry_cell_setting     triclinic
_symmetry_space_group_name_H-M     'P -1 '
_symmetry_space_group_name_Hall     '-P 1'
loop_
    _symmetry_equiv_pos_as_xyz
    'x, y, z'
    '-x, -y, -z'
_cell_length_a     7.2659(15)
_cell_length_b     12.689(3)
_cell_length_c     13.028(3)
_cell_angle_alpha     112.94(3)
_cell_angle_beta     102.49(3)
_cell_angle_gamma     101.94(3)
_cell_volume     1021.8(6)
_cell_formula_units_Z     1
_cell_measurement_reflns_used     3889
_cell_measurement_theta_min     4.57
_cell_measurement_theta_max     22.68
_cell_measurement_temperature     295(2)
_exptl_crystal_description     Prism
_exptl_crystal_colour     colourless
_exptl_crystal_size_max     0.20
_exptl_crystal_size_mid     0.20
_exptl_crystal_size_min     0.20
_exptl_crystal_density_diffrn     1.474
_exptl_crystal_density_meas     ?
_exptl_crystal_density_method     'not measured'
_exptl_crystal_F_000     470
_exptl_absorpt_coefficient_mu     0.116
_exptl_absorpt_correction_type     multi-scan
_exptl_absorpt_process_details     '(<i>SADABS</i>; Sheldrick, 1996)'
_exptl_absorpt_correction_T_min     0.968
_exptl_absorpt_correction_T_max     0.971
_exptl_special_details
;
 ?
;
_diffrn_ambient_temperature     295(2)
_diffrn_radiation_type     MoK\a
_diffrn_radiation_wavelength     0.71073
_diffrn_radiation_source     'fine--focus sealed tube'
_diffrn_radiation_monochromator     'graphite'
_diffrn_measurement_device_type     'Bruker SMART CCD area-detector'
_diffrn_measurement_method     '\f and \w scans'
_diffrn_detector_area_resol_mean     ?
_diffrn_reflns_number     8835
_diffrn_reflns_av_R_equivalents     0.0656
_diffrn_reflns_av_sigmaI/netI     0.0870
_diffrn_reflns_theta_min     3.00
_diffrn_reflns_theta_max     24.99
_diffrn_reflns_theta_full     24.99
_diffrn_measured_fraction_theta_max     0.998
_diffrn_measured_fraction_theta_full     0.998
_diffrn_reflns_limit_h_min     -8
_diffrn_reflns_limit_h_max     8
_diffrn_reflns_limit_k_min     -15
_diffrn_reflns_limit_k_max     15
_diffrn_reflns_limit_l_min     -15
_diffrn_reflns_limit_l_max     15
_diffrn_standards_number     0
_diffrn_standards_interval_count     .
_diffrn_standards_interval_time     .
_diffrn_standards_decay_%     ?
_refine_special_details
;
 Refinement of F^2^ against ALL reflections.  The weighted R-factor wR and
 goodness of fit S are based on F^2^, conventional R-factors R are based
 on F, with F set to zero for negative F^2^. The threshold expression of
 F^2^ > 2sigma(F^2^) is used only for calculating R-factors(gt) etc. and is
 not relevant to the choice of reflections for refinement.  R-factors based
 on F^2^ are statistically about twice as large as those based on F, and R-
 factors based on ALL data will be even larger.
;
_reflns_number_total     3590
_reflns_number_gt     2019
_reflns_threshold_expression     I>2\s(I)
_refine_ls_structure_factor_coef     Fsqd
_refine_ls_matrix_type     full
_refine_ls_R_factor_all     0.1508
_refine_ls_R_factor_gt     0.0814
_refine_ls_wR_factor_gt     0.1681
_refine_ls_wR_factor_ref     0.1909
_refine_ls_goodness_of_fit_ref     1.185
_refine_ls_restrained_S_all     1.185
_refine_ls_number_reflns     3590
_refine_ls_number_parameters     298
_refine_ls_number_restraints     0
_refine_ls_hydrogen_treatment     constr
_refine_ls_weighting_scheme     calc
_refine_ls_weighting_details
         'calc w=1/[\s^2^(Fo^2^)+(0.0648P)^2^+0.2399P] where P=(Fo^2^+2Fc^2^)/3'
_atom_sites_solution_hydrogens     geom
_atom_sites_solution_primary     direct
_atom_sites_solution_secondary     difmap
_refine_ls_shift/su_max     0.001
_refine_ls_shift/su_mean     0.000
_refine_diff_density_max     0.422
_refine_diff_density_min     -0.241
_refine_ls_extinction_method     none
_refine_ls_extinction_coef     ?
loop_
    _atom_type_symbol
    _atom_type_description
    _atom_type_scat_dispersion_real
    _atom_type_scat_dispersion_imag
    _atom_type_scat_source
    'C' 'C' 0.0033 0.0016
                         'International Tables Vol C Tables 4.2.6.8 and 6.1.1.4'
    'H' 'H' 0.0000 0.0000
                         'International Tables Vol C Tables 4.2.6.8 and 6.1.1.4'
    'N' 'N' 0.0061 0.0033
                         'International Tables Vol C Tables 4.2.6.8 and 6.1.1.4'
    'O' 'O' 0.0106 0.0060
                         'International Tables Vol C Tables 4.2.6.8 and 6.1.1.4'
_computing_data_collection     'SMART (Bruker, 1998)'
_computing_cell_refinement     'SAINT (Bruker, 1999)'
_computing_data_reduction     'SAINT (Bruker, 1999)'
_computing_structure_solution     'SHELXS97 (Sheldrick, 2008)'
_computing_structure_refinement     'SHELXL97 (Sheldrick, 2008)'
_computing_molecular_graphics     'SHELXTL (Sheldrick, 2008)'
_computing_publication_material     'SHELXTL (Sheldrick, 2008)'
loop_
    _atom_site_type_symbol
    _atom_site_label
    _atom_site_fract_x
    _atom_site_fract_y
    _atom_site_fract_z
    _atom_site_U_iso_or_equiv
    _atom_site_adp_type
    _atom_site_calc_flag
    _atom_site_refinement_flags
    _atom_site_occupancy
    _atom_site_disorder_assembly
    _atom_site_disorder_group
    O O7 0.1748(5) 0.3773(3) 0.6201(3) 0.0628(9) Uani d . 1 . .
    O O8 0.2413(5) 0.4626(3) 0.5069(3) 0.0636(9) Uani d . 1 . .
    N N4 0.2722(5) 0.3310(3) 0.2960(3) 0.0468(9) Uani d . 1 . .
    H H4A 0.2596 0.3328 0.3607 0.056 Uiso calc R 1 . .
    N N3 0.3203(4) 0.3884(3) 0.1672(3) 0.0341(8) Uani d . 1 . .
    C C11 0.2099(5) 0.5846(3) 0.6892(3) 0.0346(10) Uani d . 1 . .
    C C12 0.1960(6) 0.5971(4) 0.7973(3) 0.0378(10) Uani d . 1 . .
    H H12 0.1787 0.5305 0.8124 0.045 Uiso calc R 1 . .
    C C20 0.0546(6) 0.4031(4) -0.0614(3) 0.0417(11) Uani d . 1 . .
    H H20 0.0910 0.3371 -0.1031 0.050 Uiso calc R 1 . .
    C C10 0.2349(6) 0.6835(4) 0.6673(4) 0.0454(11) Uani d . 1 . .
    H H10 0.2447 0.6753 0.5947 0.054 Uiso calc R 1 . .
    C C21 -0.1173(6) 0.4176(4) -0.1146(4) 0.0417(11) Uani d . 1 . .
    H H21 -0.1952 0.3621 -0.1918 0.050 Uiso calc R 1 . .
    C C13 0.2074(6) 0.7074(4) 0.8830(4) 0.0426(11) Uani d . 1 . .
    H H13 0.1981 0.7160 0.9558 0.051 Uiso calc R 1 . .
    C C17 0.2842(6) 0.2657(4) 0.1182(4) 0.0397(10) Uani d . 1 . .
    H H17 0.2808 0.2161 0.0427 0.048 Uiso calc R 1 . .
    C C8 0.2328(6) 0.8040(4) 0.8581(4) 0.0423(11) Uani d . 1 . .
    C C14 0.2070(6) 0.4663(4) 0.5962(4) 0.0417(11) Uani d . 1 . .
    C C19 0.1743(6) 0.4850(4) 0.0531(3) 0.0359(10) Uani d . 1 . .
    C C9 0.2457(6) 0.7939(4) 0.7505(4) 0.0510(12) Uani d . 1 . .
    H H9 0.2612 0.8603 0.7351 0.061 Uiso calc R 1 . .
    N N2 0.2409(6) 0.9230(4) 0.9474(4) 0.0642(12) Uani d . 1 . .
    C C15 0.3111(6) 0.4252(4) 0.2754(4) 0.0405(10) Uani d . 1 . .
    H H15 0.3291 0.5044 0.3279 0.049 Uiso calc R 1 . .
    O O6 0.2194(6) 0.9302(3) 1.0400(3) 0.0946(14) Uani d . 1 . .
    C C16 0.2548(6) 0.2308(4) 0.1995(4) 0.0445(11) Uani d . 1 . .
    H H16 0.2277 0.1525 0.1913 0.053 Uiso calc R 1 . .
    O O5 0.2639(7) 1.0065(3) 0.9231(4) 0.1088(16) Uani d . 1 . .
    C C18 0.3622(6) 0.4672(4) 0.1113(4) 0.0472(11) Uani d . 1 . .
    H H18A 0.4226 0.4318 0.0525 0.057 Uiso calc R 1 . .
    H H18B 0.4567 0.5452 0.1706 0.057 Uiso calc R 1 . .
    C C4 0.4933(6) 0.8837(3) 0.5529(3) 0.0360(10) Uani d . 1 . .
    O O3 0.4409(5) 0.7026(3) 0.3853(3) 0.0731(11) Uani d . 1 . .
    O O2 0.4178(6) 1.2399(3) 0.8522(3) 0.0791(11) Uani d . 1 . .
    O O4 0.7429(5) 0.7925(3) 0.5183(3) 0.0700(10) Uani d . 1 . .
    C C1 0.3648(7) 1.0618(4) 0.6869(4) 0.0423(11) Uani d . 1 . .
    N N1 0.2961(7) 1.1562(4) 0.7606(4) 0.0616(11) Uani d . 1 . .
    C C5 0.6275(6) 0.9830(3) 0.6549(3) 0.0417(11) Uani d . 1 . .
    H H5 0.7610 0.9887 0.6779 0.050 Uiso calc R 1 . .
    C C3 0.2940(6) 0.8758(4) 0.5190(3) 0.0432(11) Uani d . 1 . .
    H H3 0.2041 0.8099 0.4503 0.052 Uiso calc R 1 . .
    C C2 0.2281(7) 0.9650(4) 0.5863(4) 0.0473(11) Uani d . 1 . .
    H H2 0.0947 0.9596 0.5642 0.057 Uiso calc R 1 . .
    C C6 0.5638(7) 1.0733(4) 0.7224(4) 0.0451(11) Uani d . 1 . .
    H H6 0.6533 1.1403 0.7903 0.054 Uiso calc R 1 . .
    C C7 0.5608(8) 0.7845(4) 0.4785(4) 0.0470(11) Uani d . 1 . .
    O O1 0.1202(7) 1.1467(4) 0.7276(4) 0.1083(15) Uani d . 1 . .
    H H2A 0.2107 0.3206 0.5773 0.162 Uiso d R 1 . .
loop_
    _atom_site_aniso_label
    _atom_site_aniso_U_11
    _atom_site_aniso_U_22
    _atom_site_aniso_U_33
    _atom_site_aniso_U_12
    _atom_site_aniso_U_13
    _atom_site_aniso_U_23
    O7 0.086(3) 0.0432(19) 0.072(2) 0.0297(18) 0.0469(19) 0.0238(18)
    O8 0.086(3) 0.065(2) 0.0381(19) 0.0274(19) 0.0290(18) 0.0162(17)
    N4 0.048(2) 0.062(3) 0.035(2) 0.0202(19) 0.0143(17) 0.025(2)
    N3 0.035(2) 0.038(2) 0.032(2) 0.0177(16) 0.0105(15) 0.0157(17)
    C11 0.028(2) 0.039(2) 0.032(2) 0.0081(18) 0.0080(18) 0.013(2)
    C12 0.039(3) 0.042(3) 0.041(3) 0.016(2) 0.019(2) 0.023(2)
    C20 0.049(3) 0.041(3) 0.043(3) 0.023(2) 0.018(2) 0.021(2)
    C10 0.058(3) 0.047(3) 0.034(3) 0.017(2) 0.017(2) 0.019(2)
    C21 0.049(3) 0.038(3) 0.032(2) 0.013(2) 0.008(2) 0.013(2)
    C13 0.041(3) 0.053(3) 0.034(2) 0.017(2) 0.016(2) 0.016(2)
    C17 0.045(3) 0.034(2) 0.037(3) 0.020(2) 0.012(2) 0.011(2)
    C8 0.038(3) 0.036(2) 0.041(3) 0.013(2) 0.009(2) 0.007(2)
    C14 0.029(2) 0.045(3) 0.042(3) 0.009(2) 0.008(2) 0.013(2)
    C19 0.036(3) 0.040(2) 0.037(3) 0.008(2) 0.011(2) 0.025(2)
    C9 0.064(3) 0.043(3) 0.053(3) 0.019(2) 0.020(2) 0.026(3)
    N2 0.065(3) 0.050(3) 0.059(3) 0.022(2) 0.013(2) 0.008(3)
    C15 0.033(3) 0.040(3) 0.035(3) 0.015(2) 0.0044(19) 0.006(2)
    O6 0.138(4) 0.083(3) 0.046(2) 0.055(3) 0.026(2) 0.006(2)
    C16 0.046(3) 0.034(3) 0.050(3) 0.014(2) 0.010(2) 0.018(2)
    O5 0.177(5) 0.046(2) 0.115(4) 0.046(3) 0.072(3) 0.029(2)
    C18 0.041(3) 0.054(3) 0.053(3) 0.015(2) 0.014(2) 0.032(2)
    C4 0.053(3) 0.025(2) 0.032(2) 0.012(2) 0.015(2) 0.0134(19)
    O3 0.082(3) 0.047(2) 0.051(2) 0.0251(18) -0.0019(19) -0.0063(17)
    O2 0.091(3) 0.054(2) 0.066(2) 0.023(2) 0.032(2) -0.001(2)
    O4 0.057(2) 0.047(2) 0.076(2) 0.0193(17) 0.0156(19) 0.0005(18)
    C1 0.056(3) 0.036(2) 0.046(3) 0.021(2) 0.025(2) 0.021(2)
    N1 0.067(3) 0.049(3) 0.065(3) 0.023(2) 0.035(3) 0.015(2)
    C5 0.044(3) 0.033(2) 0.042(3) 0.010(2) 0.010(2) 0.014(2)
    C3 0.050(3) 0.036(3) 0.033(2) 0.009(2) 0.004(2) 0.013(2)
    C2 0.047(3) 0.044(3) 0.043(3) 0.013(2) 0.011(2) 0.016(2)
    C6 0.059(3) 0.033(2) 0.034(2) 0.012(2) 0.014(2) 0.009(2)
    C7 0.066(4) 0.028(2) 0.042(3) 0.012(2) 0.015(3) 0.014(2)
    O1 0.072(3) 0.086(3) 0.129(4) 0.040(2) 0.037(3) 0.003(3)
_geom_special_details
;
 All esds (except the esd in the dihedral angle between two l.s. planes)
 are estimated using the full covariance matrix.  The cell esds are taken
 into account individually in the estimation of esds in distances, angles
 and torsion angles; correlations between esds in cell parameters are only
 used when they are defined by crystal symmetry.  An approximate (isotropic)
 treatment of cell esds is used for estimating esds involving l.s. planes.
;
loop_
    _geom_bond_atom_site_label_1
    _geom_bond_atom_site_label_2
    _geom_bond_site_symmetry_2
    _geom_bond_distance
    _geom_bond_publ_flag
    O7 C14 . 1.274(5) ?
    O7 H2A . 0.85 ?
    O8 C14 . 1.227(5) ?
    N4 C15 . 1.313(5) ?
    N4 C16 . 1.354(5) ?
    N4 H4A . 0.86 ?
    N3 C15 . 1.324(5) ?
    N3 C17 . 1.373(5) ?
    N3 C18 . 1.469(5) ?
    C11 C10 . 1.378(5) ?
    C11 C12 . 1.383(5) ?
    C11 C14 . 1.510(5) ?
    C12 C13 . 1.380(5) ?
    C12 H12 . 0.93 ?
    C20 C21 . 1.376(5) ?
    C20 C19 . 1.385(5) ?
    C20 H20 . 0.93 ?
    C10 C9 . 1.370(6) ?
    C10 H10 . 0.93 ?
    C21 C19 2_565 1.387(5) ?
    C21 H21 . 0.93 ?
    C13 C8 . 1.373(5) ?
    C13 H13 . 0.93 ?
    C17 C16 . 1.336(5) ?
    C17 H17 . 0.93 ?
    C8 C9 . 1.382(6) ?
    C8 N2 . 1.484(5) ?
    C19 C21 2_565 1.387(5) ?
    C19 C18 . 1.519(5) ?
    C9 H9 . 0.93 ?
    N2 O5 . 1.210(5) ?
    N2 O6 . 1.220(5) ?
    C15 H15 . 0.93 ?
    C16 H16 . 0.93 ?
    C18 H18A . 0.97 ?
    C18 H18B . 0.97 ?
    C4 C5 . 1.389(5) ?
    C4 C3 . 1.389(5) ?
    C4 C7 . 1.509(6) ?
    O3 C7 . 1.224(5) ?
    O2 N1 . 1.225(5) ?
    O4 C7 . 1.279(5) ?
    C1 C2 . 1.374(6) ?
    C1 C6 . 1.377(6) ?
    C1 N1 . 1.472(5) ?
    N1 O1 . 1.221(5) ?
    C5 C6 . 1.382(5) ?
    C5 H5 . 0.93 ?
    C3 C2 . 1.382(5) ?
    C3 H3 . 0.93 ?
    C2 H2 . 0.93 ?
    C6 H6 . 0.93 ?
loop_
    _geom_angle_atom_site_label_1
    _geom_angle_atom_site_label_2
    _geom_angle_atom_site_label_3
    _geom_angle_site_symmetry_1
    _geom_angle_site_symmetry_3
    _geom_angle
    _geom_angle_publ_flag
    C14 O7 H2A . . 111.6 ?
    C15 N4 C16 . . 109.4(3) ?
    C15 N4 H4A . . 125.3 ?
    C16 N4 H4A . . 125.3 ?
    C15 N3 C17 . . 108.0(3) ?
    C15 N3 C18 . . 125.0(3) ?
    C17 N3 C18 . . 127.0(3) ?
    C10 C11 C12 . . 119.4(4) ?
    C10 C11 C14 . . 119.0(4) ?
    C12 C11 C14 . . 121.6(4) ?
    C13 C12 C11 . . 120.7(4) ?
    C13 C12 H12 . . 119.7 ?
    C11 C12 H12 . . 119.7 ?
    C21 C20 C19 . . 121.1(4) ?
    C21 C20 H20 . . 119.4 ?
    C19 C20 H20 . . 119.4 ?
    C9 C10 C11 . . 121.2(4) ?
    C9 C10 H10 . . 119.4 ?
    C11 C10 H10 . . 119.4 ?
    C20 C21 C19 . 2_565 120.0(4) ?
    C20 C21 H21 . . 120.0 ?
    C19 C21 H21 2_565 . 120.0 ?
    C8 C13 C12 . . 118.3(4) ?
    C8 C13 H13 . . 120.8 ?
    C12 C13 H13 . . 120.8 ?
    C16 C17 N3 . . 107.1(4) ?
    C16 C17 H17 . . 126.4 ?
    N3 C17 H17 . . 126.4 ?
    C13 C8 C9 . . 122.2(4) ?
    C13 C8 N2 . . 119.5(4) ?
    C9 C8 N2 . . 118.2(4) ?
    O8 C14 O7 . . 124.9(4) ?
    O8 C14 C11 . . 119.4(4) ?
    O7 C14 C11 . . 115.7(4) ?
    C20 C19 C21 . 2_565 118.8(4) ?
    C20 C19 C18 . . 120.6(4) ?
    C21 C19 C18 2_565 . 120.5(4) ?
    C10 C9 C8 . . 118.2(4) ?
    C10 C9 H9 . . 120.9 ?
    C8 C9 H9 . . 120.9 ?
    O5 N2 O6 . . 123.9(4) ?
    O5 N2 C8 . . 118.0(5) ?
    O6 N2 C8 . . 118.1(5) ?
    N4 C15 N3 . . 108.4(4) ?
    N4 C15 H15 . . 125.8 ?
    N3 C15 H15 . . 125.8 ?
    C17 C16 N4 . . 107.0(4) ?
    C17 C16 H16 . . 126.5 ?
    N4 C16 H16 . . 126.5 ?
    N3 C18 C19 . . 111.7(3) ?
    N3 C18 H18A . . 109.3 ?
    C19 C18 H18A . . 109.3 ?
    N3 C18 H18B . . 109.3 ?
    C19 C18 H18B . . 109.3 ?
    H18A C18 H18B . . 107.9 ?
    C5 C4 C3 . . 119.5(4) ?
    C5 C4 C7 . . 121.0(4) ?
    C3 C4 C7 . . 119.6(4) ?
    C2 C1 C6 . . 122.6(4) ?
    C2 C1 N1 . . 118.9(4) ?
    C6 C1 N1 . . 118.5(4) ?
    O1 N1 O2 . . 123.3(4) ?
    O1 N1 C1 . . 118.3(4) ?
    O2 N1 C1 . . 118.4(5) ?
    C6 C5 C4 . . 120.4(4) ?
    C6 C5 H5 . . 119.8 ?
    C4 C5 H5 . . 119.8 ?
    C2 C3 C4 . . 120.7(4) ?
    C2 C3 H3 . . 119.7 ?
    C4 C3 H3 . . 119.7 ?
    C1 C2 C3 . . 118.4(4) ?
    C1 C2 H2 . . 120.8 ?
    C3 C2 H2 . . 120.8 ?
    C1 C6 C5 . . 118.5(4) ?
    C1 C6 H6 . . 120.7 ?
    C5 C6 H6 . . 120.7 ?
    O3 C7 O4 . . 124.3(4) ?
    O3 C7 C4 . . 119.0(5) ?
    O4 C7 C4 . . 116.7(4) ?
loop_
    _geom_hbond_atom_site_label_D
    _geom_hbond_atom_site_label_H
    _geom_hbond_atom_site_label_A
    _geom_hbond_site_symmetry_A
    _geom_hbond_distance_DH
    _geom_hbond_distance_HA
    _geom_hbond_distance_DA
    _geom_hbond_angle_DHA
    O7 H2A O3 2_666 0.85 2.57 3.167(5) 128
    O7 H2A O4 2_666 0.85 1.65 2.494(5) 173
    N4 H4A O8 1_555 0.86 2.03 2.690(5) 133
    C15 H15 O3 . 0.93 2.23 3.073(7) 150
    C17 H17 O5 1_544 0.93 2.46 3.228(7) 140
    C21 H21 O3 2_565 0.93 2.46 3.321(6) 154
data_global
_journal_date_recd_electronic     2010-05-04
_journal_date_accepted     2010-05-23
_journal_name_full     'Acta Crystallographica, Section E'
_journal_year     2010
_journal_volume     66
_journal_issue      6
_journal_page_first     o1485
_journal_page_last     o1485
_journal_paper_category     QO
_journal_coeditor_code     CI5093
_publ_contact_author_name     'Islam Ullah Khan'
_publ_contact_author_address
;
Materials Chemistry Laboratory,
Department of
Chemistry,
Government College University,
Lahore 54000,
Pakistan
;
_publ_contact_author_email     'iukhangcu@126.com'
_publ_contact_author_fax     '+90-352-4374933'
_publ_contact_author_phone     '+90-352-4374901 extra 33106'
_publ_section_title
;
3,3'-(<i>p</i>-Phenylenedimethylene)di-1<i>H</i>-imidazol-1-ium
bis(4-nitrobenzoate)--4-nitrobenzoic acid (1/2)
;
loop_
    _publ_author_name
    _publ_author_footnote
    _publ_author_address
    'Gui-Ying Dong'
;
Additional corresponding author, e-mail: tsdgying@126.com.
;
;
College of Chemical Engineering and Biotechnology
Hebei Polytechnic University
Tangshan 063009
People's Republic of China
;
    'Xin-Hua Liu' ?
;
College of Light Industry
Hebei Polytechnic University
Tangshan 063009
People's Republic of China
;
    'Tong-Fei Liu' ?
;
College of Chemical Engineering and Biotechnology
Hebei Polytechnic University
Tangshan 063009
People's Republic of China
;
    'Islam Ullah Khan' ?
;
Materials Chemistry Laboratory
Department of Chemistry
Government College University
Lahore 54000
Pakistan
;
