# Supplementary material for: 3,3′-(p-Phenyl­enedimethyl­ene)di-1H-imidazol-1-ium bis­(4-nitro­benzoate)–4-nitro­benzoic acid (1/2)
Source: Acta Crystallogr Sect E Struct Rep Online. 2010 May 29;66(Pt 6):o1485. doi: 10.1107/S160053681001929X (PMC2979657; doi:10.1107/S160053681001929X)
Supplement: Supplementary file 2 [file e-66-o1485-Isup2.hkl]

# 
# h,k,l, Fc-squared, Fo-squared, sigma(Fo-squared) and status flag 
# 
data_I
_shelx_title ' 1 in P-1' 
_shelx_refln_list_code          4 
_shelx_F_calc_maximum      148.00 
_exptl_crystal_F_000       470.00 
_reflns_d_resolution_high  0.8411 
 
loop_ 
 _symmetry_equiv_pos_as_xyz 
 'x, y, z' 
 '-x, -y, -z' 
 
_cell_length_a     7.2659 
_cell_length_b    12.6893 
_cell_length_c    13.0282 
_cell_angle_alpha 112.940 
_cell_angle_beta  102.489 
_cell_angle_gamma 101.943 
 
_shelx_F_squared_multiplier     1.000 
 
loop_ 
 _refln_index_h 
 _refln_index_k 
 _refln_index_l 
 _refln_F_squared_calc 
 _refln_F_squared_meas 
 _refln_F_squared_sigma 
 _refln_observed_status 
   1   0   0     1559.09     1295.15     31.21 o 
   2   0   0    21295.54    18350.61    177.83 o 
   3   0   0      341.48      365.41     14.05 o 
   4   0   0     1079.54     1014.47     33.06 o 
   5   0   0       46.80       43.42      9.29 o 
   6   0   0       80.12       69.45     12.46 o 
   7   0   0       22.08       39.06     41.68 o 
  -8   1   0      164.07      136.01     36.45 o 
  -7   1   0        8.78       -0.36      9.20 o 
  -6   1   0      351.95      355.96     22.74 o 
  -5   1   0       88.30       84.85      9.98 o 
  -4   1   0      980.75      900.35     28.41 o 
  -3   1   0      442.59      414.86      6.11 o 
  -2   1   0      266.79      235.05      5.34 o 
  -1   1   0      193.86      159.48      5.28 o 
   1   1   0     3822.74     3621.22     24.11 o 
   2   1   0     1101.88     1059.85     17.87 o 
   3   1   0        4.64       12.15      5.19 o 
   4   1   0      237.64      247.40     15.44 o 
   5   1   0        4.79        9.74     10.01 o 
   6   1   0        2.03        6.41      9.70 o 
   7   1   0        3.87        0.06      8.06 o 
  -8   2   0       16.56        3.07     12.20 o 
  -7   2   0      187.40      179.73     19.78 o 
  -6   2   0      183.99      137.72     19.35 o 
  -5   2   0        6.54       -0.60      4.79 o 
  -4   2   0      922.49      941.39     16.11 o 
  -3   2   0      625.00      636.56     21.21 o 
  -2   2   0        4.32        2.58      2.82 o 
  -1   2   0      210.60      178.43      5.98 o 
   0   2   0      255.03      214.17      4.36 o 
   1   2   0     2105.53     2049.63     24.41 o 
   2   2   0      389.98      379.60      8.75 o 
   3   2   0      281.62      300.03      7.86 o 
   4   2   0       15.51       31.72      8.39 o 
   5   2   0      122.14      116.29     12.85 o 
   6   2   0       51.44       68.78     16.87 o 
   7   2   0       11.57       11.35     13.65 o 
  -8   3   0        8.63        9.29     10.43 o 
  -7   3   0       22.42       23.68     11.39 o 
  -6   3   0       37.53       18.83     10.78 o 
  -5   3   0       94.68       94.44      5.62 o 
  -4   3   0      219.31      240.37      8.91 o 
  -3   3   0      293.23      316.23     15.31 o 
  -2   3   0        1.15        0.06      1.43 o 
  -1   3   0      202.94      200.65      5.19 o 
   0   3   0       44.48       36.13      2.50 o 
   1   3   0       68.97       67.64      3.82 o 
   2   3   0       22.95       22.09      3.00 o 
   3   3   0       11.70       10.60      3.86 o 
   4   3   0      149.69      136.21      8.53 o 
   5   3   0      191.92      205.25     17.51 o 
   6   3   0       32.21       12.16      9.64 o 
   7   3   0       18.79       24.51     26.34 o 
  -8   4   0       24.81        0.03      9.11 o 
  -7   4   0       20.04       48.88     11.59 o 
  -6   4   0       74.22       88.25     12.18 o 
  -5   4   0        3.52        3.00      3.76 o 
  -4   4   0      336.30      317.83     10.65 o 
  -3   4   0      157.72      150.94      9.80 o 
  -2   4   0       13.21        9.59      2.27 o 
  -1   4   0     6188.82     5771.11     58.25 o 
   0   4   0       77.37       73.00      3.80 o 
   1   4   0      406.60      389.13     12.12 o 
   2   4   0      232.56      245.69     10.10 o 
   3   4   0        7.06        7.28      3.62 o 
   4   4   0        8.52        6.80      3.33 o 
   5   4   0      321.70      255.73     20.53 o 
   6   4   0       39.76       29.27     11.96 o 
  -8   5   0        0.03       12.59     11.28 o 
  -7   5   0        1.97       18.66     12.81 o 
  -6   5   0        8.66       12.19      4.70 o 
  -5   5   0        0.74        3.77      3.99 o 
  -4   5   0        5.74       11.47      3.94 o 
  -3   5   0      168.64      187.26      8.06 o 
  -2   5   0     3193.84     3228.71     44.86 o 
  -1   5   0      377.17      412.36     10.28 o 
   0   5   0      431.30      441.17     11.39 o 
   1   5   0       57.21       66.75      5.13 o 
   2   5   0       66.78       77.89      6.26 o 
   3   5   0       31.87       35.01      7.23 o 
   4   5   0        5.62        1.86      7.18 o 
   5   5   0        0.87       -0.54     12.27 o 
   6   5   0       18.65       11.93     22.19 o 
  -8   6   0       45.30       71.59     18.08 o 
  -7   6   0       25.55       38.58     12.03 o 
  -6   6   0       19.11       28.44      7.14 o 
  -5   6   0        3.06        2.46      5.80 o 
  -4   6   0        0.80        8.72      4.31 o 
  -3   6   0      367.13      352.95     13.72 o 
  -2   6   0     1047.85     1129.00     23.07 o 
  -1   6   0       77.36       80.50      5.33 o 
   0   6   0      167.58      169.57      8.96 o 
   1   6   0       10.20       13.40      7.97 o 
   2   6   0       34.18       31.54      6.30 o 
   3   6   0       57.94       60.55      7.19 o 
   4   6   0        6.64        8.78     13.53 o 
   5   6   0        0.49        0.59      8.44 o 
   6   6   0       13.31       11.81     20.93 o 
  -8   7   0       20.16       31.80     15.11 o 
  -7   7   0        1.29        2.72     13.94 o 
  -6   7   0       75.47       46.95     16.54 o 
  -5   7   0      388.60      396.81     16.63 o 
  -4   7   0       61.24       64.63      7.32 o 
  -3   7   0        0.05        6.73      6.50 o 
  -2   7   0       56.21       70.07      7.43 o 
  -1   7   0       79.65       93.42      6.86 o 
   0   7   0        0.46        2.49      2.76 o 
   1   7   0        0.01       -1.11      2.98 o 
   2   7   0        7.90       11.64      6.00 o 
   3   7   0       15.93       25.21      8.35 o 
   4   7   0        2.75       29.00     10.17 o 
   5   7   0        0.07       -2.40      9.18 o 
  -8   8   0        1.28       12.18     16.51 o 
  -7   8   0       35.70       46.53      9.98 o 
  -6   8   0       12.61       14.92      6.21 o 
  -5   8   0      173.91      179.73     11.66 o 
  -4   8   0      135.40      137.30      9.55 o 
  -3   8   0       57.38       53.95      5.99 o 
  -2   8   0        4.19        4.08      3.69 o 
  -1   8   0       94.56      105.05      7.34 o 
   0   8   0       10.15       17.54      6.29 o 
   1   8   0       72.23       64.59      7.45 o 
   2   8   0       82.54       74.65      9.47 o 
   3   8   0        3.39       20.75     11.76 o 
   4   8   0      162.87      153.71     34.69 o 
  -7   9   0        6.37       10.77      9.32 o 
  -6   9   0        6.76       13.20      6.90 o 
  -5   9   0        0.06       -1.41      5.55 o 
  -4   9   0       53.84       56.77     11.61 o 
  -3   9   0       18.46       23.94      8.26 o 
  -2   9   0       21.09       14.47      5.94 o 
  -1   9   0      423.62      422.05     16.22 o 
   0   9   0        3.28        1.95      4.12 o 
   1   9   0      803.94      865.30     35.86 o 
   2   9   0       11.35       23.39      8.03 o 
   3   9   0       10.64        7.73      8.47 o 
   4   9   0      147.04      123.53     22.33 o 
  -7  10   0       50.96       45.26     11.59 o 
  -6  10   0       10.62        5.39      6.57 o 
  -5  10   0      166.67      161.79     13.35 o 
  -4  10   0       50.10       48.59      8.43 o 
  -3  10   0        4.96        8.99      5.57 o 
  -2  10   0      133.43      118.35      9.64 o 
  -1  10   0       16.70       19.96      8.43 o 
   0  10   0      137.34      136.93     13.43 o 
   1  10   0       28.43       37.71      8.65 o 
   2  10   0       14.78       -2.53      8.04 o 
   3  10   0       57.56       60.95     13.56 o 
  -7  11   0        2.90       -0.16      5.74 o 
  -6  11   0       30.92       46.46     11.06 o 
  -5  11   0        1.80       11.54      7.62 o 
  -4  11   0        8.27       17.11      7.59 o 
  -3  11   0        9.89       25.71      7.18 o 
  -2  11   0        6.28        3.40      5.61 o 
  -1  11   0        0.03       18.01     29.68 o 
   0  11   0       61.66       59.66     16.19 o 
   1  11   0        0.98       -4.62      8.91 o 
   2  11   0        1.22       -2.83      7.18 o 
  -6  12   0        5.64        6.90      9.63 o 
  -5  12   0        1.88       27.95     12.60 o 
  -4  12   0       27.37       27.00     10.16 o 
  -3  12   0        3.24       12.12     10.33 o 
  -2  12   0        1.28        0.30      5.03 o 
  -1  12   0        0.19        7.50     13.53 o 
   0  12   0        7.75        9.61     13.69 o 
   1  12   0       32.76       34.57     16.20 o 
  -5  13   0       63.86       82.52     17.37 o 
  -4  13   0        0.52       -1.71     12.18 o 
  -3  13   0        0.11        4.83      8.28 o 
  -2  13   0       20.17       36.57     12.73 o 
  -1  13   0        0.17       17.40     23.28 o 
   0  13   0       14.48       13.64     13.40 o 
   2 -14   1       17.97       11.81     13.84 o 
   3 -14   1        7.65      -11.42     11.05 o 
   4 -14   1       10.71       11.61     12.86 o 
   0 -13   1       37.28       22.60     22.78 o 
   1 -13   1        1.79       -6.30      9.67 o 
   2 -13   1        0.46       -2.93      8.17 o 
   3 -13   1        0.16       -2.74      9.89 o 
   4 -13   1        4.40       -2.65      8.36 o 
   5 -13   1        0.00       -0.54     10.29 o 
  -2 -12   1        3.37        3.71     10.33 o 
  -1 -12   1        1.71        0.43      6.34 o 
   0 -12   1      314.47      308.88     23.51 o 
   1 -12   1       74.82       67.83     15.90 o 
   2 -12   1        6.08       -0.47      6.66 o 
   3 -12   1       20.08        8.62      9.56 o 
   4 -12   1        4.91        5.46      8.89 o 
   5 -12   1        2.55       18.75     16.42 o 
   6 -12   1       15.83       35.96     15.87 o 
  -3 -11   1        7.07       38.03     21.55 o 
  -2 -11   1       23.95       44.59     10.77 o 
  -1 -11   1       47.72       74.87     12.95 o 
   0 -11   1      158.49      163.60     12.31 o 
   1 -11   1      100.51       78.01     11.82 o 
   2 -11   1       36.73       20.54      5.83 o 
   3 -11   1        6.81       21.45      7.32 o 
   4 -11   1       75.70       78.32      8.96 o 
   5 -11   1        5.05       -6.04      6.81 o 
   6 -11   1       44.25       42.82     10.49 o 
   7 -11   1        0.40       13.13      9.41 o 
  -3 -10   1      104.21      143.12     15.45 o 
  -2 -10   1      292.98      291.18     17.32 o 
  -1 -10   1       14.11       17.43      7.92 o 
   0 -10   1      190.90      193.13     12.52 o 
   1 -10   1      324.97      312.21     15.24 o 
   2 -10   1       10.65       24.88      5.55 o 
   3 -10   1      671.39      714.00     26.30 o 
   4 -10   1        4.33        8.99      5.41 o 
   5 -10   1      335.01      353.18     18.71 o 
   6 -10   1       93.21       86.28     11.34 o 
   7 -10   1       50.00       49.14     10.67 o 
  -4  -9   1       62.48       62.12     15.53 o 
  -3  -9   1       36.87       47.80      9.89 o 
  -2  -9   1      235.99      247.66     15.82 o 
  -1  -9   1       58.46       67.40     10.35 o 
   0  -9   1      401.97      416.74     16.52 o 
   1  -9   1        5.85        0.76      6.90 o 
   2  -9   1      242.95      235.28     11.55 o 
   3  -9   1        0.06       -2.72      4.43 o 
   4  -9   1      285.84      328.19     23.05 o 
   5  -9   1       20.05       12.59      6.52 o 
   6  -9   1       31.49       29.30      7.93 o 
   7  -9   1        3.21        5.54     14.12 o 
  -5  -8   1        0.16       -1.22      9.91 o 
  -4  -8   1        0.04       12.09      8.98 o 
  -3  -8   1        0.10        4.79      7.10 o 
  -2  -8   1        3.96       20.12      6.16 o 
  -1  -8   1      147.33      172.52     10.39 o 
   0  -8   1        1.01       -0.07      2.83 o 
   1  -8   1        3.58        1.28      3.14 o 
   2  -8   1        2.14        8.70      5.31 o 
   3  -8   1       23.50       30.59      4.79 o 
   4  -8   1       27.69       32.32      5.73 o 
   5  -8   1      667.29      667.62     23.14 o 
   6  -8   1       30.51       30.52      7.91 o 
   7  -8   1        0.76       14.16     18.09 o 
   8  -8   1       29.88       44.89     21.56 o 
  -5  -7   1        7.09       -7.12      9.87 o 
  -4  -7   1       14.12       17.90      7.64 o 
  -3  -7   1        0.05       -0.82      5.57 o 
  -2  -7   1       97.16      104.15      9.22 o 
  -1  -7   1       95.31      106.27      7.81 o 
   0  -7   1       17.70       23.12      3.92 o 
   1  -7   1        7.14        9.16      2.93 o 
   2  -7   1      446.48      456.64     12.97 o 
   3  -7   1        5.08        1.09      2.42 o 
   4  -7   1      196.37      196.42     10.96 o 
   5  -7   1        0.78       10.74      7.40 o 
   6  -7   1       48.85       59.22      8.47 o 
   7  -7   1        2.88       -1.30      7.13 o 
   8  -7   1        8.57       16.08     18.90 o 
  -6  -6   1       17.89       14.26     12.64 o 
  -5  -6   1        1.64     2274.24    108.81 o 
  -4  -6   1       26.22       37.34      8.18 o 
  -3  -6   1       27.05       28.71      5.41 o 
  -2  -6   1      155.41      152.09     10.55 o 
  -1  -6   1        1.01        4.00      4.20 o 
   0  -6   1      163.48      169.29      6.92 o 
   1  -6   1       38.35       48.81      5.19 o 
   2  -6   1      276.18      268.98      8.61 o 
   3  -6   1      170.74      173.57     12.82 o 
   4  -6   1      294.85      280.65     12.52 o 
   5  -6   1        0.15        0.12      3.58 o 
   6  -6   1       22.04       18.00      7.90 o 
   7  -6   1        0.04        6.18      8.90 o 
   8  -6   1        4.69        1.60      8.70 o 
  -6  -5   1        1.34       -8.25      9.77 o 
  -5  -5   1      143.04      147.39     16.51 o 
  -4  -5   1      160.00      146.31      8.89 o 
  -3  -5   1        1.63        3.08      3.48 o 
  -2  -5   1       35.59       42.35      4.68 o 
  -1  -5   1       44.79       55.34      4.57 o 
   0  -5   1      290.23      287.81      9.27 o 
   1  -5   1      109.04      122.47      4.68 o 
   2  -5   1        0.54        3.29      7.67 o 
   3  -5   1      368.31      333.31     10.49 o 
   4  -5   1      213.59      222.10      9.45 o 
   5  -5   1       95.79       97.18      7.13 o 
   6  -5   1       11.02       21.12      8.86 o 
   7  -5   1        1.89       -1.95      7.56 o 
   8  -5   1        6.45       15.02     10.96 o 
  -7  -4   1       16.24       17.74     15.37 o 
  -6  -4   1       58.70       65.53     15.41 o 
  -5  -4   1      207.79      224.85     18.65 o 
  -4  -4   1       22.07       23.03      3.77 o 
  -3  -4   1       14.74       16.08      3.68 o 
  -2  -4   1        8.21       19.61      3.45 o 
  -1  -4   1      218.00      217.68      7.09 o 
   0  -4   1        5.72        8.82      1.94 o 
   1  -4   1       29.13       35.15      3.35 o 
   2  -4   1      586.70      594.49     12.25 o 
   3  -4   1      152.82      155.72      7.36 o 
   4  -4   1       12.70        3.45      3.76 o 
   5  -4   1        5.96       10.57      5.59 o 
   6  -4   1       22.84       23.59     10.59 o 
   7  -4   1       10.64       30.59     15.70 o 
   8  -4   1        0.17        1.01     10.78 o 
  -7  -3   1       21.90       50.92     37.04 o 
  -6  -3   1        1.42       -3.65      7.69 o 
  -5  -3   1        8.72       19.58     10.74 o 
  -4  -3   1       50.20       34.41      5.32 o 
  -3  -3   1       25.06       30.88      3.05 o 
  -2  -3   1       54.30       59.62      3.63 o 
  -1  -3   1      230.39      226.20      6.11 o 
   0  -3   1        0.14        5.28      3.23 o 
   1  -3   1     3386.85     3269.18     45.76 o 
   2  -3   1        0.00        0.18      1.87 o 
   3  -3   1      193.52      198.79      6.54 o 
   4  -3   1      207.26      228.83      7.84 o 
   5  -3   1       66.78       64.67      9.25 o 
   6  -3   1      221.08      191.86     21.38 o 
   7  -3   1       13.14      972.59    610.94 o 
   8  -3   1       66.25       53.90     19.46 o 
  -7  -2   1        3.79        2.65     10.78 o 
  -6  -2   1        1.52       -4.06      7.32 o 
  -5  -2   1        0.61        1.44      5.50 o 
  -4  -2   1        3.68        0.27      4.01 o 
  -3  -2   1        7.36        4.35      2.23 o 
  -2  -2   1       79.86       70.18      4.17 o 
  -1  -2   1      636.80      584.21     11.62 o 
   0  -2   1     1224.68      991.79     28.77 o 
   1  -2   1        0.12        0.98      2.25 o 
   2  -2   1     3655.12     3615.41     38.29 o 
   3  -2   1     1762.95     1942.92     42.05 o 
   4  -2   1        0.05       -1.06      1.58 o 
   5  -2   1        0.47       -5.95      5.58 o 
   6  -2   1       42.99       58.33     11.29 o 
   7  -2   1       11.56       18.94     10.42 o 
   8  -2   1       23.95       39.52     14.57 o 
  -7  -1   1       22.06        7.41     12.00 o 
  -6  -1   1       20.77       35.42      9.86 o 
  -5  -1   1      128.70      140.70     13.40 o 
  -4  -1   1      149.09      134.87     17.19 o 
  -3  -1   1      326.20      347.04     13.51 o 
  -2  -1   1     3157.52     2920.06     21.18 o 
  -1  -1   1      121.56      134.83      5.49 o 
   1  -1   1      614.29      548.60      7.09 o 
   2  -1   1    21903.39    22222.64    140.62 o 
   3  -1   1      204.06      214.41      5.52 o 
   4  -1   1     5700.48     5837.94    187.62 o 
   5  -1   1        1.04       22.22      8.53 o 
   6  -1   1      422.76      395.51     24.61 o 
   7  -1   1        1.56        7.40     13.44 o 
  -8   0   1       10.80       43.85     20.66 o 
  -7   0   1        2.64      -12.59     10.23 o 
  -6   0   1      116.26       84.34     12.51 o 
  -5   0   1       19.95       16.54      8.98 o 
  -4   0   1      103.82       65.73      8.70 o 
  -3   0   1      770.90      820.87     22.71 o 
  -2   0   1     3591.42     3548.08     22.72 o 
   1   0   1     4889.31     4535.15     35.55 o 
   2   0   1     1734.02     1621.15     31.89 o 
   3   0   1       37.45       42.95     16.92 o 
   4   0   1      861.91      848.56     28.52 o 
   5   0   1       23.17       23.25     13.85 o 
   6   0   1      210.85      238.69     19.61 o 
   7   0   1        2.51        3.41     10.05 o 
  -8   1   1        0.62       -4.30     10.92 o 
  -7   1   1       71.08      101.00     16.63 o 
  -6   1   1       21.31       42.83      9.81 o 
  -5   1   1      117.62      124.10     11.70 o 
  -4   1   1      653.56      580.42     35.02 o 
  -3   1   1        0.04       18.55      3.73 o 
  -2   1   1      550.44      470.48      8.20 o 
  -1   1   1     1868.77     1811.66     24.30 o 
   0   1   1     1179.04      939.34     22.58 o 
   1   1   1     1761.95     1680.34     20.15 o 
   2   1   1      593.22      585.35     15.05 o 
   3   1   1      832.26      864.24     15.05 o 
   4   1   1        1.25        1.44      4.20 o 
   5   1   1        0.82       -8.25      7.30 o 
   6   1   1       50.74       59.29     12.09 o 
   7   1   1        0.15        7.43      9.82 o 
  -8   2   1       23.03       36.50     22.78 o 
  -7   2   1       43.35       44.42     16.74 o 
  -6   2   1        1.54       -1.10      5.51 o 
  -5   2   1      486.26      500.28     23.06 o 
  -4   2   1      167.96      152.32     11.78 o 
  -3   2   1      739.92      714.28     13.72 o 
  -2   2   1      359.64      374.98      8.09 o 
  -1   2   1      180.49      179.34      9.21 o 
   0   2   1     3675.88     3394.50     44.79 o 
   1   2   1      267.59      256.07     11.52 o 
   2   2   1      214.51      254.12      7.62 o 
   3   2   1        0.37       -0.36      1.64 o 
   4   2   1        5.02       10.36     12.95 o 
   5   2   1        6.17       26.00     22.06 o 
   6   2   1       47.39       38.79     12.34 o 
   7   2   1        8.26       20.46     15.42 o 
  -8   3   1       16.35       11.09     10.89 o 
  -7   3   1       17.46        6.53      8.05 o 
  -6   3   1      311.77      287.89     18.90 o 
  -5   3   1       22.53       22.09      3.83 o 
  -4   3   1     1546.07     1456.43     27.07 o 
  -3   3   1       44.10       47.17      5.38 o 
  -2   3   1     1870.41     1818.60     26.03 o 
  -1   3   1      400.20      392.31      8.13 o 
   0   3   1      423.99      361.24      8.23 o 
   1   3   1      368.86      351.01      9.42 o 
   2   3   1        0.54        0.01      2.35 o 
   3   3   1       37.61       31.47      4.07 o 
   4   3   1        3.83       19.00     12.05 o 
   5   3   1       98.29      138.20     17.35 o 
   6   3   1        8.45        4.27      9.53 o 
  -8   4   1        3.59        4.16     10.13 o 
  -7   4   1       11.92       11.20      8.38 o 
  -6   4   1        9.69       -7.51      7.30 o 
  -5   4   1      105.25      102.41      7.26 o 
  -4   4   1       58.53       49.50      4.79 o 
  -3   4   1       22.49       30.16      3.78 o 
  -2   4   1       82.10       79.04      4.50 o 
  -1   4   1       54.89       57.00      3.69 o 
   0   4   1      417.31      468.87     11.35 o 
   1   4   1     1375.73     1436.81     26.58 o 
   2   4   1      133.90      128.48     10.36 o 
   3   4   1        0.44        1.38      4.78 o 
   4   4   1       20.84       14.35      4.95 o 
   5   4   1       12.50       36.63     15.70 o 
   6   4   1       35.68       54.38     14.62 o 
  -8   5   1        0.09        9.03     11.29 o 
  -7   5   1        0.56       -5.38      9.19 o 
  -6   5   1       55.68       44.74      6.44 o 
  -5   5   1      386.13      377.46     15.07 o 
  -4   5   1      410.93      410.82     13.71 o 
  -3   5   1      585.20      609.06     26.83 o 
  -2   5   1      756.65      841.35     17.66 o 
  -1   5   1     2032.47     2089.89     33.38 o 
   0   5   1       11.84        7.54      3.65 o 
   1   5   1        0.14       -1.94      2.46 o 
   2   5   1      619.51      614.40     19.19 o 
   3   5   1       13.02        5.11      8.60 o 
   4   5   1       41.90       46.96      8.94 o 
   5   5   1        5.32        9.21      9.15 o 
   6   5   1        0.05        9.44     16.15 o 
  -8   6   1       31.49       36.68     14.31 o 
  -7   6   1        0.73        3.84      8.21 o 
  -6   6   1      883.10      893.12     28.30 o 
  -5   6   1        1.97        4.36      5.73 o 
  -4   6   1      285.55      322.06     13.57 o 
  -3   6   1        3.19        2.14      2.49 o 
  -2   6   1      494.40      597.01     18.16 o 
  -1   6   1      637.84      662.64     17.55 o 
   0   6   1      540.80      572.13     16.03 o 
   1   6   1      116.93      103.82      7.95 o 
   2   6   1       14.33       18.69      6.99 o 
   3   6   1        8.99       23.10      8.23 o 
   4   6   1        0.11       10.61     10.59 o 
   5   6   1        6.82       15.24     14.84 o 
  -8   7   1       26.26       61.68     14.95 o 
  -7   7   1        2.34       -4.01      9.44 o 
  -6   7   1       33.63       38.02      9.90 o 
  -5   7   1      410.15      377.95     21.97 o 
  -4   7   1       34.87       34.45      5.85 o 
  -3   7   1      392.67      428.73     14.87 o 
  -2   7   1       25.41       20.79      5.11 o 
  -1   7   1      115.03      137.65     15.41 o 
   0   7   1        2.35        3.33      3.47 o 
   1   7   1       89.51       90.41      8.72 o 
   2   7   1        0.88        2.62      9.47 o 
   3   7   1       27.47       40.74      8.64 o 
   4   7   1        1.60        7.31     18.72 o 
   5   7   1        4.79       14.26     19.85 o 
  -8   8   1        0.60       21.41     16.24 o 
  -7   8   1       11.77       47.23     13.11 o 
  -6   8   1        0.00       -8.05      8.83 o 
  -5   8   1       37.19       34.73      7.22 o 
  -4   8   1       39.57       39.28      6.19 o 
  -3   8   1      225.90      241.93     11.38 o 
  -2   8   1       27.45       28.31      5.61 o 
  -1   8   1      266.37      268.25     12.14 o 
   0   8   1       28.24       27.40      5.66 o 
   1   8   1      170.56      178.52     11.82 o 
   2   8   1        0.25        4.95      6.49 o 
   3   8   1      209.29      247.68     17.97 o 
   4   8   1        0.00        3.62      9.15 o 
  -7   9   1       34.63       40.37      9.95 o 
  -6   9   1        0.72       20.31     13.97 o 
  -5   9   1       14.75       17.04      7.89 o 
  -4   9   1        0.94        2.93      4.05 o 
  -3   9   1      246.19      245.83     13.11 o 
  -2   9   1       52.91       46.88      9.26 o 
  -1   9   1      536.00      543.76     20.95 o 
   0   9   1       28.63       45.49      8.63 o 
   1   9   1       36.93       33.64      7.35 o 
   2   9   1       43.46       44.05      9.47 o 
   3   9   1        9.47        8.02     10.32 o 
  -7  10   1        6.15        7.88     11.23 o 
  -6  10   1        4.84        5.80     10.43 o 
  -5  10   1       11.36       17.40      7.32 o 
  -4  10   1       41.80       35.90     11.21 o 
  -3  10   1        8.08       14.45     12.85 o 
  -2  10   1        0.90       11.27     19.80 o 
  -1  10   1      277.23      303.99     15.20 o 
   0  10   1       80.91       96.60     12.14 o 
   1  10   1       51.52       66.44     11.08 o 
   2  10   1        1.93        6.94      9.62 o 
   3  10   1        0.04       20.05     20.14 o 
  -6  11   1        0.61       -1.96      8.62 o 
  -5  11   1       27.56       20.64      8.62 o 
  -4  11   1      117.48       69.66     22.62 o 
  -3  11   1       34.54       31.29      9.66 o 
  -2  11   1       34.81       29.61      7.65 o 
  -1  11   1        0.24       -9.24      6.64 o 
   0  11   1       23.41       25.78      9.53 o 
   1  11   1        3.92       23.92      9.78 o 
   2  11   1        0.16       21.16     22.60 o 
  -6  12   1       20.11       51.07     22.56 o 
  -5  12   1        1.72       14.62     18.41 o 
  -4  12   1       44.22       54.60     10.85 o 
  -3  12   1      159.11      138.35     12.56 o 
  -2  12   1       11.89       17.11     12.50 o 
  -1  12   1       27.80       36.12     10.12 o 
   0  12   1       48.85       85.00     13.86 o 
   1  12   1        0.22       20.09     13.50 o 
  -4  13   1        5.21       13.82     10.61 o 
  -3  13   1        2.20        1.20      8.47 o 
  -2  13   1        0.76       18.15     23.41 o 
  -1  13   1        7.57       27.88     21.47 o 
   1 -14   2       10.28       43.19     15.11 o 
   2 -14   2       11.80        1.93     10.20 o 
   3 -14   2       44.60       79.83     19.31 o 
   4 -14   2        8.32        2.62      9.00 o 
  -1 -13   2        9.61       14.56     12.00 o 
   0 -13   2       86.30       51.26     15.42 o 
   1 -13   2       24.47       31.36     12.80 o 
   2 -13   2        0.07        8.21     14.80 o 
   3 -13   2        5.76       20.64     11.36 o 
   4 -13   2        0.91       -6.77     14.53 o 
   5 -13   2        0.88      -10.91     11.35 o 
  -2 -12   2       39.50       71.96     18.21 o 
  -1 -12   2       23.05      344.02    173.36 o 
   0 -12   2      250.31      439.67    208.50 o 
   1 -12   2      236.49      281.64     30.95 o 
   2 -12   2        3.91        1.33      6.67 o 
   3 -12   2       13.77       30.63     11.20 o 
   4 -12   2       38.87       37.71     13.58 o 
   5 -12   2        4.61       -0.57      8.17 o 
   6 -12   2       19.39       19.99     21.79 o 
  -3 -11   2        5.73        9.02     12.31 o 
  -2 -11   2      158.66      150.19     14.96 o 
  -1 -11   2      100.42       91.26     10.04 o 
   0 -11   2      156.15      139.47     14.51 o 
   1 -11   2      423.52      417.34     16.49 o 
   2 -11   2      169.76      144.20     14.96 o 
   3 -11   2      365.01      389.24     32.80 o 
   4 -11   2        1.00        8.32     10.82 o 
   5 -11   2      108.89      118.34     10.80 o 
   6 -11   2        4.34        4.21      8.47 o 
   7 -11   2       49.76       39.64     18.81 o 
  -4 -10   2        1.17       17.60     20.53 o 
  -3 -10   2       18.98       22.78      7.85 o 
  -2 -10   2      127.06      125.93     11.48 o 
  -1 -10   2       25.28       25.69      6.45 o 
   0 -10   2      445.68      444.81     17.84 o 
   1 -10   2       71.86       62.59      6.20 o 
   2 -10   2      326.80      317.47     11.95 o 
   3 -10   2        0.46        0.60      3.50 o 
   4 -10   2       43.13       51.21      7.08 o 
   5 -10   2        1.62        5.20     11.18 o 
   6 -10   2       54.64       54.28      9.83 o 
   7 -10   2       12.77       58.38     15.79 o 
  -4  -9   2       27.81       25.81     12.25 o 
  -3  -9   2        0.00       15.62     10.74 o 
  -2  -9   2        0.54        3.70     12.36 o 
  -1  -9   2        0.82       -2.87      4.57 o 
   0  -9   2       69.96       89.15     13.93 o 
   1  -9   2       73.48       82.85      5.70 o 
   2  -9   2       50.63       55.88      5.68 o 
   3  -9   2       31.53       29.39      4.46 o 
   4  -9   2        0.93       -1.39      7.85 o 
   5  -9   2      391.07      369.10     25.60 o 
   6  -9   2       21.19       32.16      9.65 o 
   7  -9   2       10.65       22.21     13.71 o 
  -5  -8   2        9.06       10.50     10.39 o 
  -4  -8   2        4.37       -1.44      6.53 o 
  -3  -8   2       23.11       24.69     15.26 o 
  -2  -8   2        3.84       10.58      7.94 o 
  -1  -8   2       40.63       43.27      5.77 o 
   0  -8   2        0.76        0.00      2.66 o 
   1  -8   2     1093.74     1180.74     31.60 o 
   2  -8   2       62.39       66.51      5.66 o 
   3  -8   2       83.96       87.65      9.94 o 
   4  -8   2       30.97       34.19      7.23 o 
   5  -8   2       95.87       90.32      8.61 o 
   6  -8   2      241.75      219.09     14.73 o 
   7  -8   2        6.74       95.49     36.27 o 
  -6  -7   2        2.70        5.66     19.94 o 
  -5  -7   2       13.32       26.09     12.13 o 
  -4  -7   2        0.03       10.56     10.10 o 
  -3  -7   2        3.85       12.97      5.99 o 
  -2  -7   2      683.84      763.14     21.98 o 
  -1  -7   2      528.37      519.19     15.48 o 
   0  -7   2      123.21      138.43      6.19 o 
   1  -7   2       43.83       37.77      3.12 o 
   2  -7   2      612.36      610.44     14.06 o 
   3  -7   2       45.65       51.25      4.98 o 
   4  -7   2      150.54      163.84      8.83 o 
   5  -7   2        3.94       11.65      5.49 o 
   6  -7   2        0.70       35.07     26.12 o 
   7  -7   2        0.13        2.41      7.74 o 
   8  -7   2        1.75       12.40     18.45 o 
  -6  -6   2       87.88      103.45     18.41 o 
  -5  -6   2       11.99       24.50     10.92 o 
  -4  -6   2       42.43       51.65     14.30 o 
  -3  -6   2        0.19        4.58      3.80 o 
  -2  -6   2        7.30       12.68      6.26 o 
  -1  -6   2      441.86      480.14     13.26 o 
   0  -6   2      111.68       90.96      4.31 o 
   1  -6   2      205.88      226.47      6.27 o 
   2  -6   2       65.81       67.52      4.11 o 
   3  -6   2       36.43       40.47      6.65 o 
   4  -6   2       70.42       83.97      6.91 o 
   5  -6   2       12.10       20.77      6.94 o 
   6  -6   2        8.44       25.15     13.24 o 
   7  -6   2        1.83        9.16     18.95 o 
   8  -6   2        3.10       -8.69     12.94 o 
  -6  -5   2       28.72       51.75     15.00 o 
  -5  -5   2       18.34        2.04     12.23 o 
  -4  -5   2        0.79        6.36      4.12 o 
  -3  -5   2      236.55      235.31     20.74 o 
  -2  -5   2      177.00      189.02      8.23 o 
  -1  -5   2      759.27      748.67     15.62 o 
   0  -5   2      203.35      203.55      5.36 o 
   1  -5   2      235.31      241.73      7.11 o 
   2  -5   2      125.03      129.41      5.05 o 
   3  -5   2       38.97       50.96      4.43 o 
   4  -5   2      102.62       87.16     12.27 o 
   5  -5   2        0.00       13.58     14.80 o 
   6  -5   2       38.81       32.70      9.71 o 
   7  -5   2        6.32        7.78      9.96 o 
   8  -5   2       23.50       65.58     17.00 o 
  -7  -4   2        0.68       12.27     11.67 o 
  -6  -4   2       85.00       81.14     22.42 o 
  -5  -4   2      116.64      107.53     13.74 o 
  -4  -4   2      121.55      111.78      9.04 o 
  -3  -4   2      809.80      801.13     18.85 o 
  -2  -4   2      138.32      133.11      6.06 o 
  -1  -4   2      594.61      578.69     11.90 o 
   0  -4   2      641.71      635.88     13.66 o 
   1  -4   2      910.85      835.99     24.12 o 
   2  -4   2      174.00      195.01      6.38 o 
   3  -4   2      868.28      889.15     18.97 o 
   4  -4   2        8.65       13.59      3.69 o 
   5  -4   2      344.44      328.72     27.25 o 
   6  -4   2       90.00       69.57     15.07 o 
   7  -4   2       69.91       83.94     30.04 o 
   8  -4   2       27.18       43.93     16.27 o 
  -7  -3   2        4.31        9.79     10.43 o 
  -6  -3   2       28.32       22.33     13.67 o 
  -5  -3   2        6.58       14.31      9.65 o 
  -4  -3   2        0.00        9.73      9.91 o 
  -3  -3   2      161.87      148.19      8.33 o 
  -2  -3   2        0.01        1.80      2.62 o 
  -1  -3   2      203.78      191.81      5.38 o 
   0  -3   2      764.84      738.94      7.08 o 
   1  -3   2       36.09       31.55      2.55 o 
   2  -3   2      112.19      124.85      4.86 o 
   3  -3   2     1018.96     1131.80     20.99 o 
   4  -3   2     1366.10     1479.60     28.16 o 
   5  -3   2       15.51       29.50      7.92 o 
   6  -3   2      158.17      129.02     14.32 o 
   7  -3   2        5.16        6.80      9.20 o 
   8  -3   2        0.77        5.02     10.94 o 
  -7  -2   2        0.44       19.26     11.16 o 
  -6  -2   2        0.29        0.28     13.04 o 
  -5  -2   2        9.19        1.44     11.55 o 
  -4  -2   2       59.66       49.06      9.04 o 
  -3  -2   2        0.26        0.59      1.58 o 
  -2  -2   2        0.13       -1.17      3.07 o 
  -1  -2   2    11798.99    12082.85     87.71 o 
   0  -2   2      532.94      459.07      4.38 o 
   1  -2   2      341.68      351.82      6.81 o 
   2  -2   2     3984.53     3887.70     48.31 o 
   3  -2   2       16.89       15.05      2.34 o 
   4  -2   2     1353.09     1376.53     56.93 o 
   5  -2   2        2.89        6.56      9.38 o 
   6  -2   2      545.37      530.96     46.15 o 
   7  -2   2        1.38       14.15     11.97 o 
  -8  -1   2        0.38      -10.29     14.44 o 
  -7  -1   2        0.26      -13.08     13.17 o 
  -6  -1   2       34.68       27.64     11.86 o 
  -5  -1   2        1.74        6.26      7.16 o 
  -4  -1   2     1523.32     1549.31     67.98 o 
  -3  -1   2        0.73        0.55      2.32 o 
  -2  -1   2     2866.70     2899.38     48.87 o 
  -1  -1   2     1820.87     1818.14     29.87 o 
   0  -1   2     1554.48     1303.00     23.35 o 
   1  -1   2      326.67      333.38      6.89 o 
   2  -1   2     1327.99     1332.97     26.72 o 
   3  -1   2       95.52       90.43      7.07 o 
   4  -1   2        3.67        8.47      1.70 o 
   5  -1   2        0.00        1.16      5.42 o 
   6  -1   2      131.13      127.33     16.35 o 
   7  -1   2        1.84       13.44     14.44 o 
  -8   0   2        1.69       48.67     14.66 o 
  -7   0   2        0.05        2.45     10.38 o 
  -6   0   2        5.33        3.09      6.66 o 
  -5   0   2       91.65      122.37     30.13 o 
  -4   0   2      373.71      363.16      7.61 o 
  -3   0   2     1051.32     1093.50     23.10 o 
  -2   0   2     1044.22      928.21     18.99 o 
  -1   0   2     1783.05     1552.54     25.65 o 
   0   0   2        2.63        2.10      1.08 o 
   1   0   2      296.13      260.41      6.04 o 
   2   0   2      289.18      309.06      7.96 o 
   3   0   2        5.91        8.29      2.23 o 
   4   0   2       61.67       57.86      7.95 o 
   5   0   2      141.23      127.99     13.04 o 
   6   0   2        0.24       12.09     12.45 o 
   7   0   2        2.65        3.96     11.59 o 
  -8   1   2        0.22       -6.00      9.76 o 
  -7   1   2        0.04       13.46      9.17 o 
  -6   1   2       16.09       32.00      9.65 o 
  -5   1   2       42.14       52.62      8.97 o 
  -4   1   2       71.14       75.72      7.25 o 
  -3   1   2      244.12      233.94      6.58 o 
  -2   1   2        0.29        1.60      2.12 o 
  -1   1   2     3434.74     3118.22     28.82 o 
   0   1   2      237.25      234.63      8.20 o 
   1   1   2     1734.05     1668.76     23.43 o 
   2   1   2      138.02      128.92      6.02 o 
   3   1   2        2.44        5.52      2.02 o 
   4   1   2      229.19      212.93     12.12 o 
   5   1   2      285.07      259.97     36.99 o 
   6   1   2        2.63       -5.14      8.58 o 
   7   1   2        0.00       20.15     15.29 o 
  -8   2   2       13.40        6.65     10.91 o 
  -7   2   2        0.15       -0.68      6.40 o 
  -6   2   2       33.97       31.28      8.25 o 
  -5   2   2       32.10       29.53      3.68 o 
  -4   2   2       11.26       11.44      3.19 o 
  -3   2   2        4.11        8.50      3.19 o 
  -2   2   2     4681.14     4664.13     66.46 o 
  -1   2   2      140.21      137.69      2.98 o 
   0   2   2     1776.74     1630.00     20.39 o 
   1   2   2      112.23      109.83      4.67 o 
   2   2   2       72.56       71.23      6.03 o 
   3   2   2      321.79      304.54     12.32 o 
   4   2   2      255.97      207.16      8.96 o 
   5   2   2        3.82       25.13     19.13 o 
   6   2   2       11.56       21.01     17.82 o 
  -8   3   2        2.54        6.33     10.01 o 
  -7   3   2        4.59       -7.22     10.38 o 
  -6   3   2        0.15       35.46     13.35 o 
  -5   3   2      126.99      121.25      6.82 o 
  -4   3   2       29.70       29.45      3.86 o 
  -3   3   2        9.00       23.79      4.08 o 
  -2   3   2      745.63      785.45     21.07 o 
  -1   3   2       45.49       44.30      2.72 o 
   0   3   2        0.22        0.57      1.51 o 
   1   3   2     1900.08     2149.36     47.57 o 
   2   3   2      126.06      140.27     10.49 o 
   3   3   2        3.88        4.82      3.48 o 
   4   3   2       90.24       89.27      8.94 o 
   5   3   2       65.37       85.86     14.61 o 
   6   3   2       47.74       52.02     12.92 o 
  -8   4   2        9.01        5.18     10.23 o 
  -7   4   2        3.06        4.69     14.48 o 
  -6   4   2       78.49       56.31      6.77 o 
  -5   4   2       10.77       18.15     15.14 o 
  -4   4   2      850.73      900.23     22.49 o 
  -3   4   2       74.07       60.40      4.62 o 
  -2   4   2     2557.23     2733.64     39.21 o 
  -1   4   2     1647.67     1672.19     30.50 o 
   0   4   2      798.93      814.02     24.38 o 
   1   4   2     2125.44     2217.28     39.40 o 
   2   4   2      772.43      840.25     22.18 o 
   3   4   2       63.14       50.11     12.13 o 
   4   4   2       25.43       20.84      7.66 o 
   5   4   2       50.75       36.68     13.31 o 
   6   4   2       23.42       20.29     11.55 o 
  -8   5   2        1.03       41.26     14.15 o 
  -7   5   2       71.26       65.14     13.57 o 
  -6   5   2      470.97      419.75     17.03 o 
  -5   5   2        0.89        5.98      4.81 o 
  -4   5   2      386.91      438.74     14.79 o 
  -3   5   2       34.90       39.21      6.26 o 
  -2   5   2     1279.75     1479.87     27.12 o 
  -1   5   2      190.95      207.30     15.55 o 
   0   5   2      266.73      319.73     13.95 o 
   1   5   2        4.34       -0.50      3.06 o 
   2   5   2      194.68      225.80     11.77 o 
   3   5   2        4.79        7.64      5.17 o 
   4   5   2       10.59       47.70      7.69 o 
   5   5   2        5.08       15.61     15.61 o 
  -8   6   2        7.86       39.73     14.89 o 
  -7   6   2        0.01       -2.94      7.87 o 
  -6   6   2       15.78        9.09      8.78 o 
  -5   6   2      473.43      440.99     18.21 o 
  -4   6   2      106.41      100.92      9.62 o 
  -3   6   2      142.07      124.72      7.39 o 
  -2   6   2       42.82       40.56      4.46 o 
  -1   6   2      297.45      339.87     12.18 o 
   0   6   2       37.75       52.15      5.22 o 
   1   6   2        1.23       -2.64      3.87 o 
   2   6   2        1.18        3.07      4.08 o 
   3   6   2       34.58       64.79     22.42 o 
   4   6   2        0.25       -1.00      6.18 o 
   5   6   2        8.19       -1.90      9.52 o 
  -8   7   2        1.05       -3.25     10.72 o 
  -7   7   2       12.04       14.51     13.44 o 
  -6   7   2       77.09       68.49     12.93 o 
  -5   7   2        2.86       13.14     12.48 o 
  -4   7   2       99.25       97.99      8.34 o 
  -3   7   2        2.50        1.19      5.00 o 
  -2   7   2       23.71       21.49      4.61 o 
  -1   7   2        1.70        2.50      3.68 o 
   0   7   2       86.57       82.20     12.15 o 
   1   7   2        5.72       21.01      6.23 o 
   2   7   2       19.25       27.42      8.44 o 
   3   7   2      128.69      120.00     11.52 o 
   4   7   2        0.01       -6.30      9.84 o 
  -8   8   2        5.62        7.49     13.80 o 
  -7   8   2        0.24        2.78      8.51 o 
  -6   8   2        7.19       36.97      9.89 o 
  -5   8   2        7.93       18.47      5.75 o 
  -4   8   2        2.34        8.84      6.53 o 
  -3   8   2        6.23       -1.19      3.80 o 
  -2   8   2       29.85       45.85      9.63 o 
  -1   8   2       26.31       51.96      7.02 o 
   0   8   2       93.60       86.76      8.35 o 
   1   8   2       14.61       30.14      7.08 o 
   2   8   2       55.00       66.51     20.25 o 
   3   8   2       15.96        9.06      7.18 o 
   4   8   2        0.15        1.66     10.47 o 
  -7   9   2        4.21        4.77      9.71 o 
  -6   9   2        6.14        7.97      8.39 o 
  -5   9   2        0.97        6.18      6.54 o 
  -4   9   2        2.71        2.53      5.87 o 
  -3   9   2        5.89       -4.25      4.66 o 
  -2   9   2      118.56       91.62      8.64 o 
  -1   9   2      879.53      896.71     28.71 o 
   0   9   2       51.87       58.67      8.74 o 
   1   9   2       20.24       22.38      9.65 o 
   2   9   2        2.75       18.96      8.45 o 
   3   9   2        0.45       10.71      9.01 o 
  -7  10   2        2.57       40.96     22.19 o 
  -6  10   2        0.51       15.70     11.53 o 
  -5  10   2       57.68       49.48     10.00 o 
  -4  10   2        0.42       -0.31      4.76 o 
  -3  10   2        8.71       10.91      9.80 o 
  -2  10   2       19.71       20.53      7.96 o 
  -1  10   2      200.05      192.35     14.14 o 
   0  10   2      620.40      621.84     26.05 o 
   1  10   2       13.38       20.75      8.07 o 
   2  10   2       20.47       22.12     10.19 o 
  -6  11   2       10.16       19.60     10.67 o 
  -5  11   2        1.18       -2.32      6.42 o 
  -4  11   2       37.21       42.20      9.85 o 
  -3  11   2        1.63       12.72      8.87 o 
  -2  11   2       31.26       48.61      9.51 o 
  -1  11   2       41.54       54.47     11.12 o 
   0  11   2        2.59       -1.54      5.96 o 
   1  11   2       14.31       12.08      8.39 o 
  -5  12   2        7.19       26.94     10.59 o 
  -4  12   2       18.98       -0.47     10.18 o 
  -3  12   2        3.35        3.64      8.84 o 
  -2  12   2        6.76       24.46     11.28 o 
  -1  12   2        0.07       -5.59     13.62 o 
   0  12   2        9.18        6.09     11.95 o 
  -3  13   2        6.70        1.71     11.91 o 
   0 -14   3        0.82        6.62     10.70 o 
   1 -14   3       16.69        0.17     10.78 o 
   2 -14   3       11.94       12.55     13.17 o 
   3 -14   3       21.79       35.19     19.40 o 
   4 -14   3        8.52       20.47     12.93 o 
  -1 -13   3       17.76       13.06     11.86 o 
   0 -13   3        0.52       10.28     23.91 o 
   1 -13   3        2.91        4.91      8.35 o 
   2 -13   3       27.65       33.64     11.15 o 
   3 -13   3       20.33       35.46     11.49 o 
   4 -13   3       23.47        7.24      9.95 o 
   5 -13   3       24.56       51.63     15.17 o 
  -2 -12   3       21.46        8.31     10.33 o 
  -1 -12   3       26.62        4.59     13.35 o 
   0 -12   3      157.75      138.24     16.26 o 
   1 -12   3        0.71       -4.52      8.17 o 
   2 -12   3      374.55      321.93     23.88 o 
   3 -12   3        0.67       -5.59     13.62 o 
   4 -12   3      277.81      259.63     22.15 o 
   5 -12   3       60.35       52.70     12.90 o 
   6 -12   3       44.31       66.20     17.57 o 
  -3 -11   3        1.40       -4.39      7.04 o 
  -2 -11   3       31.15       44.25      8.42 o 
  -1 -11   3       54.20       67.86      8.31 o 
   0 -11   3        1.49        2.23      6.18 o 
   1 -11   3       22.43       34.17     10.03 o 
   2 -11   3      243.08      234.49     56.48 o 
   3 -11   3       54.17       64.91     18.68 o 
   4 -11   3      286.80      287.93     21.02 o 
   5 -11   3       10.41       -4.51      8.30 o 
   6 -11   3       90.13       69.08     14.18 o 
  -4 -10   3       92.68      103.59     14.69 o 
  -3 -10   3       22.99       38.11     16.07 o 
  -2 -10   3      159.47      158.07     12.09 o 
  -1 -10   3        0.04        8.40      7.35 o 
   0 -10   3      135.49      110.96      8.95 o 
   1 -10   3       37.02       48.15     14.21 o 
   2 -10   3        0.50        1.06      7.26 o 
   3 -10   3       41.29       40.21      9.45 o 
   4 -10   3      356.48      398.50     39.21 o 
   5 -10   3        2.80       21.03      9.74 o 
   6 -10   3       22.40       14.93      8.30 o 
   7 -10   3        0.14        3.37     19.04 o 
  -5  -9   3       10.74       -1.16      9.57 o 
  -4  -9   3        0.44       21.99     12.02 o 
  -3  -9   3       85.69       96.60      9.53 o 
  -2  -9   3        0.85       17.47      8.13 o 
  -1  -9   3       34.69       30.98      5.79 o 
   0  -9   3        2.52        4.45      5.97 o 
   1  -9   3      350.66      323.20      9.35 o 
   2  -9   3      105.76      122.97      9.04 o 
   3  -9   3       14.43       25.93      7.81 o 
   4  -9   3       73.69       73.82      7.61 o 
   5  -9   3       52.64       56.59     10.65 o 
   6  -9   3        0.03        9.40     10.25 o 
   7  -9   3        6.41       13.50      9.79 o 
  -5  -8   3        3.54        6.59     14.89 o 
  -4  -8   3        8.39       33.16      9.54 o 
  -3  -8   3       82.17       90.79      8.93 o 
  -2  -8   3       27.64       31.20      6.26 o 
  -1  -8   3        0.05       -1.84      4.82 o 
   0  -8   3      235.04      236.05      7.95 o 
   1  -8   3      974.35      946.99     39.45 o 
   2  -8   3       84.83       85.88      4.36 o 
   3  -8   3        5.59        6.33      3.12 o 
   4  -8   3       25.67       37.35      6.08 o 
   5  -8   3       56.68       51.72      7.93 o 
   6  -8   3        0.01       17.62      6.46 o 
   7  -8   3       21.82       19.79     25.58 o 
  -6  -7   3       28.85       37.14     40.37 o 
  -5  -7   3       68.65       71.89     35.64 o 
  -4  -7   3       45.71       63.13     15.67 o 
  -3  -7   3       50.14       57.96      7.27 o 
  -2  -7   3       54.50       52.09      5.50 o 
  -1  -7   3        1.41        5.42      2.95 o 
   0  -7   3      190.60      205.76      6.34 o 
   1  -7   3       32.49       41.35      3.65 o 
   2  -7   3      124.30      119.88     11.17 o 
   3  -7   3       62.18       59.21      5.69 o 
   4  -7   3        6.67       13.31      7.53 o 
   5  -7   3        2.89       -1.51      3.99 o 
   6  -7   3        1.10        6.58      5.53 o 
   7  -7   3        0.24       -0.36     10.56 o 
  -6  -6   3       82.05       78.88     16.06 o 
  -5  -6   3        9.19       32.92     10.13 o 
  -4  -6   3       10.13        8.18      5.90 o 
  -3  -6   3       90.54       95.90      7.42 o 
  -2  -6   3       77.48       81.09     11.45 o 
  -1  -6   3      104.56      104.02      8.23 o 
   0  -6   3       35.00       54.53      5.67 o 
   1  -6   3       91.76       74.29      6.69 o 
   2  -6   3      267.06      278.41      7.89 o 
   3  -6   3       36.91       39.47      6.22 o 
   4  -6   3       60.35       63.09      6.74 o 
   5  -6   3       11.60       21.68      5.67 o 
   6  -6   3       19.73       23.86     11.21 o 
   7  -6   3        5.13       11.31      9.51 o 
  -7  -5   3       32.00       55.31     23.91 o 
  -6  -5   3        0.83        6.21     10.23 o 
  -5  -5   3      187.05      189.62     21.11 o 
  -4  -5   3      177.61      186.35      9.50 o 
  -3  -5   3      126.38      126.86     10.65 o 
  -2  -5   3      188.33      199.60      9.05 o 
  -1  -5   3      677.54      664.90     13.72 o 
   0  -5   3     1254.96     1241.42     10.00 o 
   1  -5   3      467.44      426.84      7.77 o 
   2  -5   3       60.02       67.40      6.70 o 
   3  -5   3      936.62      944.66     21.31 o 
   4  -5   3        1.57        0.96      2.91 o 
   5  -5   3       64.54       71.48      6.83 o 
   6  -5   3       39.05       29.11     10.06 o 
   7  -5   3        8.64       32.55     13.31 o 
  -7  -4   3        0.86        8.73     11.45 o 
  -6  -4   3        7.87       28.47     14.16 o 
  -5  -4   3        0.47      -11.73     10.29 o 
  -4  -4   3        3.30        2.11      2.45 o 
  -3  -4   3       86.52       81.19      5.74 o 
  -2  -4   3       69.97       56.32      4.14 o 
  -1  -4   3       96.09       91.51      5.01 o 
   0  -4   3       98.50       99.52      4.23 o 
   1  -4   3      211.22      217.31      4.85 o 
   2  -4   3      255.43      258.58      7.82 o 
   3  -4   3       74.82       79.84      5.77 o 
   4  -4   3        0.09       17.65     13.01 o 
   5  -4   3        0.41        7.02      8.01 o 
   6  -4   3      111.24       96.56     14.80 o 
   7  -4   3       74.20       69.48     14.30 o 
  -7  -3   3        3.97       -5.44      9.47 o 
  -6  -3   3       34.26       39.85     11.01 o 
  -5  -3   3        3.35        2.87      6.32 o 
  -4  -3   3      109.30      109.21      6.18 o 
  -3  -3   3        8.89        9.38      2.72 o 
  -2  -3   3       79.75       72.55      4.44 o 
  -1  -3   3    16381.58    15164.31    119.10 o 
   0  -3   3     4803.99     4624.87     29.63 o 
   1  -3   3        3.88        6.94      1.66 o 
   2  -3   3       17.46       25.03      2.82 o 
   3  -3   3       69.95       76.47      4.91 o 
   4  -3   3      284.26      312.94     10.97 o 
   5  -3   3        4.16        7.67      8.21 o 
   6  -3   3      240.82      263.43     21.07 o 
   7  -3   3        1.06        9.55     10.90 o 
  -8  -2   3        0.69       -7.22     12.25 o 
  -7  -2   3        0.05       -4.48      8.39 o 
  -6  -2   3        0.01       18.32     14.80 o 
  -5  -2   3       30.07       32.26      8.11 o 
  -4  -2   3      132.47      122.18      5.54 o 
  -3  -2   3       55.55       58.44      4.02 o 
  -2  -2   3        2.16        4.56      4.09 o 
  -1  -2   3      943.47      966.92     14.91 o 
   0  -2   3    19128.31    16909.70    112.25 o 
   1  -2   3        0.52       -0.14      1.65 o 
   2  -2   3     2022.71     2065.71     30.77 o 
   3  -2   3      198.46      228.23      8.10 o 
   4  -2   3      315.88      302.21      9.91 o 
   5  -2   3       35.80       38.34      9.84 o 
   6  -2   3       40.17       49.49     15.65 o 
   7  -2   3        0.13        1.14      7.90 o 
  -8  -1   3       27.98       14.22     14.37 o 
  -7  -1   3        7.52       17.94     12.87 o 
  -6  -1   3        1.98       -8.39     11.37 o 
  -5  -1   3       33.25       31.61      7.67 o 
  -4  -1   3       18.06       21.82      2.68 o 
  -3  -1   3      165.81      192.38      6.55 o 
  -2  -1   3     1136.12     1189.58     47.06 o 
  -1  -1   3        0.00        5.80      3.14 o 
   0  -1   3      166.13      181.42      4.47 o 
   1  -1   3      464.98      489.83      9.88 o 
   2  -1   3       21.29       12.16      2.69 o 
   3  -1   3      216.23      214.69      7.74 o 
   4  -1   3      193.06      177.96      7.00 o 
   5  -1   3       65.62       53.30      9.62 o 
   6  -1   3       20.51       19.74     21.43 o 
   7  -1   3        7.77       15.90     11.66 o 
  -8   0   3        3.73       -1.97      8.49 o 
  -7   0   3       26.00       33.80     17.46 o 
  -6   0   3        4.90        3.54      6.04 o 
  -5   0   3       39.89       44.75     11.77 o 
  -4   0   3       53.06       63.22      4.06 o 
  -3   0   3      127.03      131.04      6.20 o 
  -2   0   3       40.80       52.81      3.22 o 
  -1   0   3       17.18       22.68      1.29 o 
   0   0   3      230.83      241.14      8.38 o 
   1   0   3      596.78      531.03     10.76 o 
   2   0   3       59.94       56.36      5.56 o 
   3   0   3      307.45      293.89      9.54 o 
   4   0   3       96.71       85.88      5.28 o 
   5   0   3      290.86      299.25     21.62 o 
   6   0   3       16.75       45.83     43.62 o 
   7   0   3        1.22       -6.52     10.58 o 
  -8   1   3        4.59        0.97      8.82 o 
  -7   1   3        2.62       31.49     28.60 o 
  -6   1   3        0.10       36.81     14.35 o 
  -5   1   3       31.53       32.27      9.00 o 
  -4   1   3       34.41       30.07      4.45 o 
  -3   1   3        9.48       17.62      3.92 o 
  -2   1   3     1400.34     1386.51     49.47 o 
  -1   1   3      890.47      908.67      5.62 o 
   0   1   3      625.44      581.81     11.85 o 
   1   1   3      166.00      174.21      5.86 o 
   2   1   3      423.29      426.72     11.95 o 
   3   1   3       19.70       19.09      3.51 o 
   4   1   3      430.90      385.82     13.22 o 
   5   1   3      136.45      127.79     14.85 o 
   6   1   3        8.40       -3.76     10.74 o 
  -8   2   3        4.35       -2.42      8.67 o 
  -7   2   3        2.81       16.87     12.54 o 
  -6   2   3        5.77       15.49     14.39 o 
  -5   2   3        1.77       12.68     11.26 o 
  -4   2   3       20.74       16.82      5.73 o 
  -3   2   3      978.71      974.60     19.15 o 
  -2   2   3      453.42      514.62     10.32 o 
  -1   2   3     1570.49     1402.06     43.49 o 
   0   2   3      466.66      397.67      8.50 o 
   1   2   3        0.22       -2.71      2.20 o 
   2   2   3        6.10       -0.87      2.62 o 
   3   2   3        3.17       -0.57      2.92 o 
   4   2   3        5.62       -0.50      5.62 o 
   5   2   3      277.58      222.30     18.98 o 
   6   2   3       24.61       46.07     14.46 o 
  -8   3   3        7.08       17.33     13.26 o 
  -7   3   3        4.92       14.38      8.85 o 
  -6   3   3       68.22       61.83      6.37 o 
  -5   3   3       44.11       44.86      5.85 o 
  -4   3   3      130.48      144.95     11.26 o 
  -3   3   3     1294.15     1365.09     40.55 o 
  -2   3   3     5353.20     5444.47     59.07 o 
  -1   3   3      116.09       98.18      5.74 o 
   0   3   3     2298.85     2272.48     32.26 o 
   1   3   3      553.90      530.93     14.04 o 
   2   3   3      112.84       88.97      6.41 o 
   3   3   3      149.75      133.51      8.35 o 
   4   3   3       56.57       45.95      6.40 o 
   5   3   3        2.01        0.39      7.69 o 
   6   3   3        0.48        4.89     11.97 o 
  -8   4   3       20.28       34.10     13.56 o 
  -7   4   3       27.17       12.43      8.52 o 
  -6   4   3      236.70      233.98     12.21 o 
  -5   4   3      286.74      308.69     13.36 o 
  -4   4   3       23.61       26.29      4.76 o 
  -3   4   3      333.79      392.31     11.97 o 
  -2   4   3       75.56       70.16      4.76 o 
  -1   4   3      109.10      113.93      4.66 o 
   0   4   3      794.11      843.42     18.28 o 
   1   4   3       51.71       64.40      7.50 o 
   2   4   3      575.98      633.09     19.99 o 
   3   4   3       37.18       36.79      6.65 o 
   4   4   3      174.26      157.57     11.15 o 
   5   4   3        6.61        3.79     15.07 o 
  -8   5   3       43.93       28.13     12.53 o 
  -7   5   3        3.80        7.27      8.79 o 
  -6   5   3      157.36      161.25     11.11 o 
  -5   5   3      409.19      376.63     22.83 o 
  -4   5   3        3.70        3.05      4.16 o 
  -3   5   3        6.41       13.69      3.34 o 
  -2   5   3      207.94      222.57     10.69 o 
  -1   5   3      233.89      216.78      8.02 o 
   0   5   3      170.82      159.06      7.94 o 
   1   5   3      427.37      435.39     15.44 o 
   2   5   3        3.75        7.57      4.67 o 
   3   5   3        2.70       10.34     10.24 o 
   4   5   3        6.14       -0.66      4.96 o 
   5   5   3        1.72       -2.51     13.58 o 
  -8   6   3        4.08       -7.02     10.84 o 
  -7   6   3       30.10       35.25      7.95 o 
  -6   6   3       71.62       81.84     17.01 o 
  -5   6   3      112.92       95.55      8.79 o 
  -4   6   3       49.74       58.35      9.97 o 
  -3   6   3      115.65      121.95      7.42 o 
  -2   6   3       41.32       31.26      4.20 o 
  -1   6   3        8.12       11.97      3.78 o 
   0   6   3      356.82      365.93     13.69 o 
   1   6   3        0.37        5.08      5.96 o 
   2   6   3        1.44        1.91      5.35 o 
   3   6   3       38.64       32.36      7.90 o 
   4   6   3        0.78       -1.93      8.02 o 
  -8   7   3        6.50       15.18     11.51 o 
  -7   7   3        0.05        5.07      8.55 o 
  -6   7   3      214.55      225.59     14.74 o 
  -5   7   3       36.95       43.87      8.33 o 
  -4   7   3       33.82       38.28      6.13 o 
  -3   7   3      305.22      316.85     19.69 o 
  -2   7   3        3.98       -0.23      2.84 o 
  -1   7   3       59.02       52.91      6.32 o 
   0   7   3        8.46        8.54      4.91 o 
   1   7   3      174.93      179.15     19.08 o 
   2   7   3       70.59       74.74      9.71 o 
   3   7   3       11.51       12.70      7.56 o 
   4   7   3       41.48       36.88     13.59 o 
  -7   8   3       48.49       51.00     16.78 o 
  -6   8   3       23.51       45.30      8.87 o 
  -5   8   3       55.79       54.12      8.28 o 
  -4   8   3       67.74       58.45      8.07 o 
  -3   8   3       28.99       28.67      8.12 o 
  -2   8   3      119.83      100.09     13.41 o 
  -1   8   3      212.29      207.23     11.96 o 
   0   8   3      102.29      104.68      9.62 o 
   1   8   3        1.88        1.25     10.33 o 
   2   8   3       66.50       78.85     12.80 o 
   3   8   3       13.85        9.33      9.08 o 
  -7   9   3        1.31       15.43     12.23 o 
  -6   9   3       50.45       51.29     12.78 o 
  -5   9   3        7.74       22.31     13.51 o 
  -4   9   3       26.93       26.49      8.64 o 
  -3   9   3       58.53       52.46     10.75 o 
  -2   9   3        2.07        1.35      3.62 o 
  -1   9   3        4.35       20.45     24.09 o 
   0   9   3      210.45      222.72     19.51 o 
   1   9   3       29.18       39.53     20.76 o 
   2   9   3       14.08       20.02     11.99 o 
  -7  10   3       25.04       34.14     13.77 o 
  -6  10   3       70.62       81.71     20.62 o 
  -5  10   3        1.86       14.72      8.70 o 
  -4  10   3        0.25        3.92      5.63 o 
  -3  10   3       34.55       40.21      7.89 o 
  -2  10   3       21.42       30.97      6.99 o 
  -1  10   3        1.28       -0.83      5.59 o 
   0  10   3       24.68       23.63      8.74 o 
   1  10   3        9.47        5.45      8.15 o 
  -6  11   3        2.47       -0.24      8.35 o 
  -5  11   3       21.80       34.72     21.25 o 
  -4  11   3        8.43       13.13     10.81 o 
  -3  11   3        2.78       -0.63      9.61 o 
  -2  11   3        6.56       17.12     22.01 o 
  -1  11   3        9.96       11.28     10.70 o 
   0  11   3        2.41       53.76     35.23 o 
  -5  12   3        7.17        9.29     11.02 o 
  -4  12   3        7.49        6.13     17.55 o 
  -3  12   3        0.48       -2.90      8.91 o 
  -2  12   3       20.45       34.64     13.96 o 
  -1  12   3       10.68       10.56     10.61 o 
   0 -14   4       62.26       94.75     19.15 o 
   1 -14   4        2.36       -2.62     14.98 o 
   2 -14   4        0.07       13.63     13.54 o 
   3 -14   4       21.32       58.01     25.35 o 
   4 -14   4        1.29       11.58     31.04 o 
  -2 -13   4       18.52       24.23     15.37 o 
  -1 -13   4       23.29       46.09     16.43 o 
   0 -13   4        3.29        6.21      9.15 o 
   1 -13   4       22.59       17.78     24.81 o 
   2 -13   4        1.19       -5.91      8.32 o 
   3 -13   4       71.55       81.64     14.79 o 
   4 -13   4       54.12       57.53     24.18 o 
   5 -13   4        1.21      -14.98     14.98 o 
  -3 -12   4       26.95       32.86     14.90 o 
  -2 -12   4       13.63       10.56     14.35 o 
  -1 -12   4        0.96       -7.47      8.71 o 
   0 -12   4        9.01       18.63     15.79 o 
   1 -12   4        2.92       -8.15      8.61 o 
   2 -12   4        4.84       21.64     10.69 o 
   3 -12   4        5.20       -0.06      6.56 o 
   4 -12   4       76.44       87.56     24.50 o 
   5 -12   4       33.86       65.44     33.29 o 
   6 -12   4       97.41      125.22     19.59 o 
  -4 -11   4        0.80       -5.32     14.89 o 
  -3 -11   4        9.40        6.11      7.42 o 
  -2 -11   4       44.84       33.27      9.29 o 
  -1 -11   4       32.28       25.98      9.19 o 
   0 -11   4      131.12       97.35     13.10 o 
   1 -11   4        1.52       -1.89      5.90 o 
   2 -11   4       99.70      110.55     14.05 o 
   3 -11   4       25.54       19.68      9.63 o 
   4 -11   4      457.67      491.47     28.83 o 
   5 -11   4      199.64      183.51     24.81 o 
   6 -11   4       18.04       36.14     13.12 o 
  -4 -10   4       15.28       24.33      9.99 o 
  -3 -10   4       43.36       37.18      8.69 o 
  -2 -10   4        7.26       18.36      8.69 o 
  -1 -10   4      303.64      281.55     14.09 o 
   0 -10   4       25.10       34.93     10.56 o 
   1 -10   4       63.44       56.14     10.60 o 
   2 -10   4       24.82       27.56      7.97 o 
   3 -10   4       10.95        9.33      6.98 o 
   4 -10   4        0.38       -5.18      7.24 o 
   5 -10   4       65.62       59.65      9.13 o 
   6 -10   4        6.16       -6.10      8.51 o 
   7 -10   4        4.84       23.10     18.32 o 
  -5  -9   4        4.77       12.94     12.09 o 
  -4  -9   4       11.08        4.87      9.70 o 
  -3  -9   4       46.50       55.56     14.46 o 
  -2  -9   4      150.34      148.02     10.11 o 
  -1  -9   4       96.65       77.16      8.99 o 
   0  -9   4      149.26      139.97     13.05 o 
   1  -9   4      195.41      209.12     14.96 o 
   2  -9   4      208.74      192.18     13.71 o 
   3  -9   4      129.13      132.11      6.66 o 
   4  -9   4       59.36       56.81     10.63 o 
   5  -9   4       10.84        7.50      8.31 o 
   6  -9   4        5.83       12.65      7.21 o 
   7  -9   4        0.12       34.92     16.78 o 
  -5  -8   4        5.02       -6.86     13.89 o 
  -4  -8   4        3.91       -0.54      4.68 o 
  -3  -8   4        9.97       12.70      7.14 o 
  -2  -8   4       26.57       26.94      5.25 o 
  -1  -8   4       19.18       18.76      4.76 o 
   0  -8   4      512.04      478.37     39.38 o 
   1  -8   4        0.68       -0.72      6.59 o 
   2  -8   4      203.59      185.75     12.50 o 
   3  -8   4        0.05       -2.17      3.00 o 
   4  -8   4       24.65       35.62      6.62 o 
   5  -8   4        2.49        0.95      4.35 o 
   6  -8   4       23.92       24.83     11.95 o 
   7  -8   4        0.03        5.39      9.99 o 
  -6  -7   4       57.80       43.14     14.73 o 
  -5  -7   4      136.76      135.09     15.98 o 
  -4  -7   4       82.18       78.63      8.34 o 
  -3  -7   4      145.09      160.24     16.06 o 
  -2  -7   4      130.61      133.78     12.71 o 
  -1  -7   4      384.58      412.33     11.46 o 
   0  -7   4       50.86       45.09      4.00 o 
   1  -7   4     1150.86     1187.54     33.97 o 
   2  -7   4       18.96       21.78      5.56 o 
   3  -7   4        6.34        4.90      4.50 o 
   4  -7   4      192.59      227.22     11.27 o 
   5  -7   4        9.91        5.92      6.31 o 
   6  -7   4       47.28       39.52      7.69 o 
   7  -7   4        2.18       11.60     11.45 o 
  -6  -6   4       34.47       23.36     11.12 o 
  -5  -6   4      137.42      146.79     16.52 o 
  -4  -6   4       59.85       50.73      8.71 o 
  -3  -6   4       29.81       33.20      6.54 o 
  -2  -6   4      797.66      881.02     21.49 o 
  -1  -6   4      444.74      486.58     11.91 o 
   0  -6   4      964.44     1014.09     32.93 o 
   1  -6   4      399.49      411.69     28.78 o 
   2  -6   4      373.81      434.99     10.99 o 
   3  -6   4        0.14       -3.21      2.84 o 
   4  -6   4       50.88       43.88      7.11 o 
   5  -6   4      152.34      130.82      9.93 o 
   6  -6   4        8.97       11.37     13.71 o 
   7  -6   4       30.32       65.36     15.93 o 
  -7  -5   4       33.58       25.47     17.41 o 
  -6  -5   4       19.61        5.22      8.35 o 
  -5  -5   4        0.68       -5.94      7.62 o 
  -4  -5   4        1.11       -1.12      3.23 o 
  -3  -5   4       74.96       61.97      7.72 o 
  -2  -5   4       48.35       58.16      4.95 o 
  -1  -5   4      476.55      470.36     14.28 o 
   0  -5   4        2.25        6.32      3.21 o 
   1  -5   4       22.67       17.74      1.50 o 
   2  -5   4      568.91      586.55     13.63 o 
   3  -5   4      224.24      248.97      9.87 o 
   4  -5   4      107.16      109.71      7.75 o 
   5  -5   4       19.77       27.82      6.07 o 
   6  -5   4        0.55        0.56      6.98 o 
   7  -5   4       12.62       12.45     15.02 o 
  -7  -4   4        8.60        9.01     11.63 o 
  -6  -4   4       31.17       46.72     12.34 o 
  -5  -4   4       20.92       13.01      7.58 o 
  -4  -4   4      131.95      115.46      7.84 o 
  -3  -4   4        2.13        0.99      3.05 o 
  -2  -4   4       13.49       16.64      3.19 o 
  -1  -4   4     3456.27     3578.18     49.22 o 
   0  -4   4      901.56      914.00     13.26 o 
   1  -4   4       46.95       43.84      3.43 o 
   2  -4   4       76.34       83.67      5.05 o 
   3  -4   4      175.16      190.09      8.32 o 
   4  -4   4        2.13       -0.95      3.09 o 
   5  -4   4        3.28        9.08      4.03 o 
   6  -4   4        9.02       27.76     11.85 o 
   7  -4   4        3.45       -1.59      9.98 o 
  -7  -3   4       18.41       34.27     13.39 o 
  -6  -3   4        8.01       -6.69      7.40 o 
  -5  -3   4       95.93      108.53     18.41 o 
  -4  -3   4      129.04      147.67      8.95 o 
  -3  -3   4        0.02       -1.29      2.34 o 
  -2  -3   4       56.81       46.61      4.71 o 
  -1  -3   4      327.45      325.50      9.69 o 
   0  -3   4     9651.35     9347.12     82.47 o 
   1  -3   4       95.24      101.91      7.54 o 
   2  -3   4       48.99       56.17      4.38 o 
   3  -3   4       48.15       55.93      6.57 o 
   4  -3   4       54.64       61.06      5.85 o 
   5  -3   4        0.38       14.07      7.78 o 
   6  -3   4       12.98       10.79      8.71 o 
   7  -3   4        0.13       -7.02     12.22 o 
  -8  -2   4       41.05       20.52     15.00 o 
  -7  -2   4        3.42       14.12     17.28 o 
  -6  -2   4        5.62       -0.52      5.42 o 
  -5  -2   4       37.50       48.86      8.59 o 
  -4  -2   4      164.31      172.38      7.98 o 
  -3  -2   4        6.12       11.12      2.91 o 
  -2  -2   4      626.34      588.65     12.79 o 
  -1  -2   4      777.42      805.34     14.39 o 
   0  -2   4     1186.26     1118.71     17.32 o 
   1  -2   4      183.95      189.44      7.93 o 
   2  -2   4      200.10      196.55      8.11 o 
   3  -2   4       86.01       91.76      7.76 o 
   4  -2   4       27.36       33.24      4.54 o 
   5  -2   4        7.89       12.18      7.11 o 
   6  -2   4        3.70        2.23      7.56 o 
   7  -2   4        8.61        1.08     11.64 o 
  -8  -1   4        0.80        2.33      9.67 o 
  -7  -1   4       39.63       44.83     12.12 o 
  -6  -1   4        2.35        3.44      6.59 o 
  -5  -1   4        5.12        3.83      2.90 o 
  -4  -1   4        5.43        4.69      3.89 o 
  -3  -1   4       35.82       32.84      5.00 o 
  -2  -1   4      277.30      252.54      7.29 o 
  -1  -1   4     1667.60     1701.18     22.88 o 
   0  -1   4     1181.20     1122.27     17.08 o 
   1  -1   4      202.34      199.86      6.69 o 
   2  -1   4       32.86       40.55      3.90 o 
   3  -1   4      196.15      195.04     16.33 o 
   4  -1   4       66.28       73.77      5.89 o 
   5  -1   4        3.99      -12.36     12.63 o 
   6  -1   4        5.39       21.17     10.26 o 
   7  -1   4        0.00       11.50     12.41 o 
  -8   0   4        1.71        5.76     10.32 o 
  -7   0   4      119.59      107.23     16.33 o 
  -6   0   4       45.49       52.81     10.48 o 
  -5   0   4      343.96      332.81     15.12 o 
  -4   0   4        4.36        5.19      4.07 o 
  -3   0   4      173.12      184.28      9.62 o 
  -2   0   4      433.22      445.01     10.23 o 
  -1   0   4      122.94      117.48      2.65 o 
   0   0   4       10.81        9.39      4.92 o 
   1   0   4       22.44       21.54      3.82 o 
   2   0   4       65.25       71.63      4.81 o 
   3   0   4       14.98       21.81      4.22 o 
   4   0   4      332.01      322.30     12.93 o 
   5   0   4       32.70       22.33     11.29 o 
   6   0   4        0.82        5.21     11.86 o 
  -8   1   4       11.21       18.08     12.67 o 
  -7   1   4       11.52       13.96     13.44 o 
  -6   1   4        5.90        8.70     10.65 o 
  -5   1   4       35.80       40.90      7.41 o 
  -4   1   4       51.22       55.08      7.67 o 
  -3   1   4        6.87       12.87      3.07 o 
  -2   1   4       38.06       37.48      3.50 o 
  -1   1   4       51.39       57.72      5.64 o 
   0   1   4     1039.44     1088.96     16.48 o 
   1   1   4       33.15       21.01      3.43 o 
   2   1   4        8.92       11.90      4.89 o 
   3   1   4       40.26       45.17     10.33 o 
   4   1   4        0.33       -0.29      5.50 o 
   5   1   4      183.72      174.12     19.37 o 
   6   1   4        0.36        2.46     11.59 o 
  -8   2   4        2.33       20.91     14.80 o 
  -7   2   4        9.88       15.13      9.17 o 
  -6   2   4        1.66        5.78      3.87 o 
  -5   2   4       23.20       18.82      4.57 o 
  -4   2   4       47.71       41.31      4.81 o 
  -3   2   4     1024.03     1064.71     21.39 o 
  -2   2   4      250.41      258.70      8.73 o 
  -1   2   4        0.18        3.34      4.24 o 
   0   2   4     1110.42     1090.32     19.54 o 
   1   2   4      739.60      750.81     19.86 o 
   2   2   4      393.83      367.53     13.06 o 
   3   2   4       18.55       24.08      9.91 o 
   4   2   4      201.81      184.37     11.37 o 
   5   2   4       15.68        6.49      8.99 o 
   6   2   4       28.22       40.33     14.05 o 
  -8   3   4        3.22       13.97     18.54 o 
  -7   3   4      180.70      154.82     17.28 o 
  -6   3   4       17.49       15.54      7.50 o 
  -5   3   4        3.45       -1.92      3.55 o 
  -4   3   4        1.39       14.09      3.87 o 
  -3   3   4      130.87      129.57      6.38 o 
  -2   3   4     2274.80     2356.27     45.63 o 
  -1   3   4      766.18      845.59     29.93 o 
   0   3   4      555.88      487.71     11.35 o 
   1   3   4      168.52      185.42      8.66 o 
   2   3   4      319.20      316.81     12.98 o 
   3   3   4        0.69        4.03      9.92 o 
   4   3   4      222.87      227.91     13.92 o 
   5   3   4        1.73        7.41     10.33 o 
  -8   4   4       44.85       29.15     15.56 o 
  -7   4   4        6.66        5.95     11.64 o 
  -6   4   4      527.87      534.44     21.21 o 
  -5   4   4        0.03       -4.15      4.09 o 
  -4   4   4      286.39      275.84     12.41 o 
  -3   4   4       53.55       45.49      5.40 o 
  -2   4   4       33.34       35.58      2.89 o 
  -1   4   4       30.61       23.69      2.48 o 
   0   4   4      268.11      261.70      8.85 o 
   1   4   4       49.31       44.44      5.69 o 
   2   4   4       31.16       39.92      7.07 o 
   3   4   4      109.18      109.31     10.47 o 
   4   4   4        4.14       -1.71      5.13 o 
   5   4   4       19.43       23.55     12.01 o 
  -8   5   4        3.93       43.44     28.28 o 
  -7   5   4        1.83       27.43     21.65 o 
  -6   5   4       16.86       17.61      7.89 o 
  -5   5   4        1.44        3.76      6.39 o 
  -4   5   4       19.56       18.66      5.30 o 
  -3   5   4       48.58       56.57      5.14 o 
  -2   5   4        2.54        3.99      1.97 o 
  -1   5   4      271.47      292.59     12.44 o 
   0   5   4        0.04        6.96      5.91 o 
   1   5   4       22.39       29.56      6.22 o 
   2   5   4       31.59       43.42     13.46 o 
   3   5   4        1.94       19.17     18.62 o 
   4   5   4       32.68       37.09     15.83 o 
  -8   6   4        0.63       20.24     21.43 o 
  -7   6   4        0.48        8.61      6.82 o 
  -6   6   4       11.37        9.12      9.25 o 
  -5   6   4        0.17       -1.42      6.86 o 
  -4   6   4      233.56      265.99     12.11 o 
  -3   6   4       14.48       11.62      3.44 o 
  -2   6   4      437.63      414.24     12.68 o 
  -1   6   4       15.95       15.48      5.84 o 
   0   6   4      180.11      186.38     10.40 o 
   1   6   4       21.22       48.42     11.92 o 
   2   6   4       75.42       88.06     10.33 o 
   3   6   4       66.90       65.40     14.20 o 
   4   6   4        6.65       -2.62      9.83 o 
  -8   7   4        5.25       -6.56     10.09 o 
  -7   7   4        1.02        5.51      7.34 o 
  -6   7   4        0.05        4.19      5.43 o 
  -5   7   4        4.00       15.25      6.42 o 
  -4   7   4       38.51       38.91      6.29 o 
  -3   7   4       63.68       71.98     12.21 o 
  -2   7   4       39.30       30.10      8.07 o 
  -1   7   4      372.16      352.41     13.82 o 
   0   7   4      382.01      351.74     15.25 o 
   1   7   4       29.74       21.00      8.79 o 
   2   7   4       25.35       19.16     14.77 o 
   3   7   4       91.35       79.38     13.36 o 
  -7   8   4       16.54       23.09      9.72 o 
  -6   8   4        9.69        8.12     12.04 o 
  -5   8   4       31.11       25.18      8.06 o 
  -4   8   4       86.57       97.66      9.14 o 
  -3   8   4       43.16       44.07      7.39 o 
  -2   8   4       15.74       24.77     12.79 o 
  -1   8   4       87.52       77.88      9.54 o 
   0   8   4        0.11        2.42      4.83 o 
   1   8   4       11.37       27.84      8.25 o 
   2   8   4        1.10       28.16     12.95 o 
   3   8   4       30.84       32.83     21.27 o 
  -7   9   4       11.29       16.05      9.87 o 
  -6   9   4        4.19       11.04      7.80 o 
  -5   9   4       83.27       73.78     10.83 o 
  -4   9   4      309.78      253.39     14.35 o 
  -3   9   4       20.16       22.27      9.81 o 
  -2   9   4       96.95       80.66     13.21 o 
  -1   9   4       95.53       62.21     11.88 o 
   0   9   4       26.97       17.39      9.38 o 
   1   9   4       18.57       -3.47     11.91 o 
   2   9   4       13.33       10.65     11.66 o 
  -6  10   4       10.37       -2.99     10.24 o 
  -5  10   4       42.70       51.04     12.73 o 
  -4  10   4        3.37       22.20     13.13 o 
  -3  10   4        0.69       10.34      9.33 o 
  -2  10   4        6.42       -1.59     14.30 o 
  -1  10   4       22.36       24.05     23.77 o 
   0  10   4        5.17       -5.90      9.65 o 
   1  10   4        0.02       -8.29     13.36 o 
  -5  11   4       26.09        4.21     11.14 o 
  -4  11   4        0.94        5.57     10.25 o 
  -3  11   4        6.90       19.03     10.80 o 
  -2  11   4        0.35       -4.35     10.60 o 
  -1  11   4        0.18      -10.01     19.67 o 
   2 -15   5        0.00        0.81      8.52 o 
  -1 -14   5        0.57       -6.44     10.33 o 
   0 -14   5      110.36       74.44     17.91 o 
   1 -14   5       54.44       41.23     13.76 o 
   2 -14   5       16.05       23.32     13.85 o 
   3 -14   5        3.88        8.34     12.90 o 
   4 -14   5        0.00       14.25     11.63 o 
  -2 -13   5        0.10       -4.31     15.65 o 
  -1 -13   5        4.92       10.33     10.33 o 
   0 -13   5        0.00        2.17     11.28 o 
   1 -13   5       10.54       15.70     10.88 o 
   2 -13   5       57.02       58.89     13.98 o 
   3 -13   5       15.23       20.17     13.08 o 
   4 -13   5        8.16       23.72     13.75 o 
   5 -13   5       11.02      165.10    107.05 o 
  -3 -12   5        0.19        1.22      9.74 o 
  -2 -12   5        0.07        1.81      9.79 o 
  -1 -12   5        1.24       20.57     17.14 o 
   0 -12   5       14.93        9.80     11.46 o 
   1 -12   5       39.40       54.61     17.23 o 
   2 -12   5       81.19       70.35     12.02 o 
   3 -12   5       80.92       69.39     13.69 o 
   4 -12   5        8.05       19.32     16.38 o 
   5 -12   5       46.21       65.84     23.23 o 
   6 -12   5       28.71        8.87     11.38 o 
  -4 -11   5        0.14       -0.18     11.55 o 
  -3 -11   5        2.73       24.50     12.04 o 
  -2 -11   5       20.68        1.26      9.92 o 
  -1 -11   5        0.67       26.89     13.17 o 
   0 -11   5        1.57        7.49      7.33 o 
   1 -11   5       55.27       61.55     11.64 o 
   2 -11   5        0.66        4.01      7.24 o 
   3 -11   5      397.98      367.50     23.82 o 
   4 -11   5       34.21       32.34     15.47 o 
   5 -11   5       60.30       71.55     14.23 o 
   6 -11   5        3.48       16.78     13.53 o 
  -4 -10   5       29.68       27.48      9.33 o 
  -3 -10   5        0.01        2.11      5.71 o 
  -2 -10   5       78.21       63.09     11.18 o 
  -1 -10   5       56.60       58.11     11.15 o 
   0 -10   5        4.59       -1.17      5.23 o 
   1 -10   5      112.59      104.87     12.72 o 
   2 -10   5        9.43       13.09      7.08 o 
   3 -10   5      210.58      215.62     16.55 o 
   4 -10   5       32.15       21.56     12.00 o 
   5 -10   5       95.75       90.10      9.98 o 
   6 -10   5       14.99       15.35      7.79 o 
  -5  -9   5       29.25       58.90     20.39 o 
  -4  -9   5       28.68       32.38     13.05 o 
  -3  -9   5       63.46       63.28      8.14 o 
  -2  -9   5       93.97      106.25      8.35 o 
  -1  -9   5       29.00       24.71      7.46 o 
   0  -9   5      113.23      117.93     11.60 o 
   1  -9   5        7.50       18.63      8.21 o 
   2  -9   5      128.32      134.99     12.19 o 
   3  -9   5       52.94       63.19     10.73 o 
   4  -9   5       62.92       64.76      7.46 o 
   5  -9   5       37.14       47.20     13.50 o 
   6  -9   5        0.01       17.46     11.22 o 
   7  -9   5        1.24        8.71     24.09 o 
  -6  -8   5        0.01      -12.64     12.16 o 
  -5  -8   5       11.28       33.44     16.19 o 
  -4  -8   5       70.64       82.03     10.18 o 
  -3  -8   5        4.02        9.10      6.99 o 
  -2  -8   5      100.40      107.34      8.93 o 
  -1  -8   5      226.86      230.11     16.17 o 
   0  -8   5        1.27       -1.72      4.40 o 
   1  -8   5      252.25      262.05     14.61 o 
   2  -8   5      123.54      135.58     11.32 o 
   3  -8   5      194.51      201.75     14.12 o 
   4  -8   5       37.79       40.61      9.15 o 
   5  -8   5       11.69       10.14      5.88 o 
   6  -8   5        3.42        5.66      6.80 o 
   7  -8   5        4.05       26.42     18.54 o 
  -6  -7   5        1.40       18.01     12.49 o 
  -5  -7   5        5.44       19.64      9.95 o 
  -4  -7   5        0.05        3.64      5.02 o 
  -3  -7   5        0.16        3.88      3.93 o 
  -2  -7   5       96.60      104.14     11.60 o 
  -1  -7   5       15.68       18.12      6.51 o 
   0  -7   5      370.94      384.25     16.87 o 
   1  -7   5      122.33      135.40      9.63 o 
   2  -7   5      798.42      819.80     16.89 o 
   3  -7   5      234.40      216.94      9.79 o 
   4  -7   5       77.33       68.22      7.22 o 
   5  -7   5        0.03        8.03      6.47 o 
   6  -7   5        2.04       -6.25      8.48 o 
   7  -7   5       23.40       29.52     26.21 o 
  -6  -6   5        1.00        0.77      8.05 o 
  -5  -6   5       63.46       74.30     15.90 o 
  -4  -6   5       37.05       52.50      7.59 o 
  -3  -6   5      117.48      131.96     12.05 o 
  -2  -6   5      205.84      213.87      8.98 o 
  -1  -6   5       18.75       22.77      2.96 o 
   0  -6   5       11.02       11.25      4.55 o 
   1  -6   5      154.17      137.08      9.58 o 
   2  -6   5      549.85      621.40     15.26 o 
   3  -6   5      114.79      125.10      7.47 o 
   4  -6   5        4.97        1.43      3.37 o 
   5  -6   5        6.83       11.88     14.93 o 
   6  -6   5       73.70       73.27     14.00 o 
   7  -6   5        0.27       -3.58      9.90 o 
  -7  -5   5        0.15      -11.19     19.49 o 
  -6  -5   5        0.18       51.05     16.01 o 
  -5  -5   5        1.09        4.55     11.53 o 
  -4  -5   5        3.75        4.70      4.17 o 
  -3  -5   5        9.99        8.52      5.29 o 
  -2  -5   5     1192.19     1180.70     24.28 o 
  -1  -5   5      107.80      110.85      9.17 o 
   0  -5   5      237.82      225.94      6.10 o 
   1  -5   5       10.07       13.06      2.07 o 
   2  -5   5       24.16       20.20      3.39 o 
   3  -5   5      273.31      289.09     11.35 o 
   4  -5   5       13.50       19.50      6.06 o 
   5  -5   5        1.02       20.18      9.65 o 
   6  -5   5       16.23       17.14     15.70 o 
   7  -5   5        0.76       12.32     12.90 o 
  -7  -4   5        0.58        0.00      6.79 o 
  -6  -4   5       43.89       58.96     13.18 o 
  -5  -4   5       24.12       21.07      5.11 o 
  -4  -4   5       69.05       80.97      6.86 o 
  -3  -4   5       10.52       11.35      3.59 o 
  -2  -4   5      520.97      510.20     17.03 o 
  -1  -4   5      346.85      370.64      9.77 o 
   0  -4   5      214.70      197.92      6.06 o 
   1  -4   5       26.43       25.11      4.56 o 
   2  -4   5       97.06      111.33      6.15 o 
   3  -4   5        0.17       -0.14      2.99 o 
   4  -4   5        3.75        8.33      5.71 o 
   5  -4   5        9.60        2.39      4.37 o 
   6  -4   5        3.17        5.37      9.07 o 
   7  -4   5        4.75       14.23     34.10 o 
  -7  -3   5        2.77       34.29     14.35 o 
  -6  -3   5       67.28       58.93     11.90 o 
  -5  -3   5        6.55       11.78      5.46 o 
  -4  -3   5       17.76       25.40      4.39 o 
  -3  -3   5      598.85      571.66     15.53 o 
  -2  -3   5        8.85       16.39      4.12 o 
  -1  -3   5        0.72        3.43      6.72 o 
   0  -3   5       37.61       41.64      3.48 o 
   1  -3   5       12.51       12.15      2.93 o 
   2  -3   5       38.67       32.02      3.74 o 
   3  -3   5        0.00        4.53      6.60 o 
   4  -3   5       13.72       12.61      5.27 o 
   5  -3   5        6.94        7.56     12.68 o 
   6  -3   5        2.45       16.51     13.89 o 
   7  -3   5        7.08        0.14      8.39 o 
  -8  -2   5        4.26       -3.42     10.71 o 
  -7  -2   5        1.96        1.10      6.88 o 
  -6  -2   5       13.97       25.95      9.44 o 
  -5  -2   5      123.56      115.52      7.17 o 
  -4  -2   5      130.60      137.42      8.21 o 
  -3  -2   5       31.77       28.32      4.15 o 
  -2  -2   5      279.74      269.24     11.74 o 
  -1  -2   5        3.13        2.87      1.91 o 
   0  -2   5       12.12       19.45      2.81 o 
   1  -2   5      246.51      256.80      8.37 o 
   2  -2   5      886.33      903.41     20.70 o 
   3  -2   5       34.13       40.47      5.33 o 
   4  -2   5      501.98      508.48     20.96 o 
   5  -2   5       44.21       36.43     10.16 o 
   6  -2   5        0.00       -4.06     12.45 o 
  -8  -1   5       37.31       21.26     23.05 o 
  -7  -1   5        0.78        8.85     18.04 o 
  -6  -1   5       53.97       67.42     24.81 o 
  -5  -1   5       12.59       16.45      3.94 o 
  -4  -1   5      198.28      196.98      9.06 o 
  -3  -1   5      464.79      510.51     14.02 o 
  -2  -1   5      233.74      257.12      8.22 o 
  -1  -1   5      362.29      364.31     10.46 o 
   0  -1   5        9.04        8.58      2.15 o 
   1  -1   5       40.17       46.61      3.87 o 
   2  -1   5      187.88      198.33      9.00 o 
   3  -1   5      179.39      181.97      9.69 o 
   4  -1   5        1.36        0.85      4.47 o 
   5  -1   5       51.91       56.88     13.64 o 
   6  -1   5        4.32       -9.56     15.34 o 
  -8   0   5       12.61        7.72     11.15 o 
  -7   0   5        1.01       -0.35     11.59 o 
  -6   0   5      225.16      236.91     18.88 o 
  -5   0   5       54.13       70.08      8.95 o 
  -4   0   5      823.35      906.31     22.73 o 
  -3   0   5      515.32      518.34     13.72 o 
  -2   0   5      873.51      903.18     16.55 o 
  -1   0   5        9.40       10.60      1.60 o 
   0   0   5     1644.44     1637.81     43.58 o 
   1   0   5      126.62      117.48      6.02 o 
   2   0   5       20.40       13.52      6.02 o 
   3   0   5       33.89       42.47      5.85 o 
   4   0   5      128.78      140.39     10.07 o 
   5   0   5       29.23       40.42     19.40 o 
   6   0   5        0.10        3.59      8.73 o 
  -8   1   5        6.52       -8.30     13.08 o 
  -7   1   5        1.81       -1.34     14.16 o 
  -6   1   5        3.39        3.50      4.44 o 
  -5   1   5       71.93       81.32      8.36 o 
  -4   1   5       57.40       61.06      7.31 o 
  -3   1   5      237.71      240.48     11.17 o 
  -2   1   5      106.44      108.57      8.75 o 
  -1   1   5        0.60       10.84      9.20 o 
   0   1   5        2.75        4.62      1.57 o 
   1   1   5      994.42     1109.35     23.19 o 
   2   1   5      359.86      346.31     13.02 o 
   3   1   5        8.68        8.25      6.37 o 
   4   1   5        1.86        7.70      5.27 o 
   5   1   5        0.01       13.94     10.92 o 
   6   1   5       13.88       58.86     31.31 o 
  -8   2   5       13.79       27.44     15.29 o 
  -7   2   5      184.50      170.39     17.16 o 
  -6   2   5      149.02      151.19     10.86 o 
  -5   2   5       58.30       60.45      6.73 o 
  -4   2   5        8.93       16.03      4.04 o 
  -3   2   5      443.19      463.64     13.59 o 
  -2   2   5      351.18      346.24      7.85 o 
  -1   2   5        2.03        2.94      4.56 o 
   0   2   5       35.57       38.22      4.22 o 
   1   2   5      334.69      354.07     12.15 o 
   2   2   5        5.78       -1.17      4.19 o 
   3   2   5       71.29       71.48      7.79 o 
   4   2   5        8.17       11.87      7.01 o 
   5   2   5        1.81      -10.40     10.93 o 
  -8   3   5        0.00        8.44     16.78 o 
  -7   3   5        7.29       25.51     18.22 o 
  -6   3   5      301.38      267.31     14.28 o 
  -5   3   5       53.08       55.59      7.57 o 
  -4   3   5      163.73      179.15     17.20 o 
  -3   3   5       55.49       52.43      4.85 o 
  -2   3   5      140.35      130.69      9.34 o 
  -1   3   5       35.57       35.21      7.14 o 
   0   3   5      204.16      160.20      6.40 o 
   1   3   5       21.01       21.61      4.62 o 
   2   3   5       26.70       28.76      6.55 o 
   3   3   5        0.00        4.30      4.82 o 
   4   3   5        9.14       21.50      9.33 o 
   5   3   5        2.06        3.04     10.87 o 
  -8   4   5        6.58        6.21     10.51 o 
  -7   4   5       55.10       50.87     13.27 o 
  -6   4   5       85.36       81.51      9.01 o 
  -5   4   5        0.17       -3.03      4.10 o 
  -4   4   5       11.71       10.51      3.59 o 
  -3   4   5        5.84       13.45      3.89 o 
  -2   4   5       23.63       31.11      7.26 o 
  -1   4   5       20.74       18.13      9.43 o 
   0   4   5       19.17       25.26      3.89 o 
   1   4   5        5.67        0.57      2.76 o 
   2   4   5        3.91        4.33      5.91 o 
   3   4   5        6.51       13.95      5.94 o 
   4   4   5        3.08       21.32     11.66 o 
  -8   5   5        2.26       13.79     12.45 o 
  -7   5   5       55.92       57.48      9.85 o 
  -6   5   5        0.61        9.11      6.16 o 
  -5   5   5       74.32       69.03      7.59 o 
  -4   5   5        6.78        4.15      4.27 o 
  -3   5   5        1.75        2.44      4.38 o 
  -2   5   5        1.33        5.53     11.19 o 
  -1   5   5      179.62      143.07      5.96 o 
   0   5   5       23.41       22.79      4.19 o 
   1   5   5      106.88      108.95      9.56 o 
   2   5   5       73.78       84.79     11.84 o 
   3   5   5       10.54        6.93      7.48 o 
   4   5   5       16.94       33.89     12.76 o 
  -8   6   5       11.50        3.61      9.44 o 
  -7   6   5        0.80       18.13     19.07 o 
  -6   6   5        2.57        5.96      7.61 o 
  -5   6   5       20.20       38.85     11.00 o 
  -4   6   5        0.40       -3.51      3.29 o 
  -3   6   5       19.58       35.07      8.59 o 
  -2   6   5      653.82      604.62     27.88 o 
  -1   6   5      273.19      285.51     19.00 o 
   0   6   5       28.72       28.45      5.73 o 
   1   6   5       13.38       15.16      5.68 o 
   2   6   5       15.25       20.89      7.74 o 
   3   6   5        0.14        3.84      7.82 o 
  -7   7   5       14.08       44.47     23.50 o 
  -6   7   5        0.32       16.33     17.82 o 
  -5   7   5       30.57       37.58      7.60 o 
  -4   7   5        1.54        7.55      7.34 o 
  -3   7   5        9.97       23.35      8.17 o 
  -2   7   5      160.23      141.09     20.30 o 
  -1   7   5     1197.92     1206.75     46.24 o 
   0   7   5       13.04       33.57     14.16 o 
   1   7   5        2.84       -0.01      4.74 o 
   2   7   5        8.04        3.85      8.15 o 
   3   7   5        0.00        4.82     10.75 o 
  -7   8   5       14.66       -0.76      8.40 o 
  -6   8   5        1.29        8.88      9.47 o 
  -5   8   5        9.23       38.16     15.25 o 
  -4   8   5       15.21       25.29     16.96 o 
  -3   8   5       57.93       67.41     13.01 o 
  -2   8   5       35.27       26.47     10.30 o 
  -1   8   5       28.66       16.48     13.98 o 
   0   8   5      165.90      153.89     23.77 o 
   1   8   5       37.56       45.70     13.27 o 
   2   8   5       64.20       76.14     16.67 o 
  -6   9   5       14.47       57.31     22.87 o 
  -5   9   5       21.07       21.88     14.71 o 
  -4   9   5        2.79       12.81     13.71 o 
  -3   9   5       45.75       37.89     12.33 o 
  -2   9   5        4.06        1.33      8.17 o 
  -1   9   5        0.01        9.13     10.08 o 
   0   9   5       37.80       45.15     20.44 o 
   1   9   5        0.66      -11.92     11.52 o 
  -6  10   5        5.02       12.03     12.15 o 
  -5  10   5        5.81       15.71     23.10 o 
  -4  10   5       27.92       61.00     40.65 o 
  -3  10   5       64.06       62.14     21.11 o 
  -2  10   5       78.85       96.51     19.03 o 
  -1  10   5        1.01        3.39     10.04 o 
   0  10   5       17.56        2.48      9.47 o 
  -4  11   5       12.84       50.12     27.70 o 
  -3  11   5       17.26       12.39     16.56 o 
  -2  11   5       26.33       40.42     15.32 o 
   1 -15   6        2.38       18.06     21.79 o 
   2 -15   6        1.18        0.59      9.65 o 
  -1 -14   6        7.80       27.93     13.13 o 
   0 -14   6        1.45        2.80     11.20 o 
   1 -14   6       14.71       22.72     15.43 o 
   2 -14   6        1.79       -6.41     13.35 o 
   3 -14   6       10.58       -4.59     10.32 o 
   4 -14   6       49.21       27.31     14.42 o 
  -2 -13   6        5.11        2.95      9.95 o 
  -1 -13   6       15.86       21.56     11.48 o 
   0 -13   6       16.24       10.67     12.18 o 
   1 -13   6        9.38       41.59     16.42 o 
   2 -13   6       15.44       35.52     11.51 o 
   3 -13   6       10.34       35.73     21.38 o 
   4 -13   6        1.52       -9.53     11.08 o 
   5 -13   6       16.03        8.02     11.10 o 
  -3 -12   6        0.04        3.40     10.02 o 
  -2 -12   6        2.75       15.90      9.98 o 
  -1 -12   6        0.22       15.20     11.74 o 
   0 -12   6      113.74      122.88     17.37 o 
   1 -12   6       63.78       76.08     13.05 o 
   2 -12   6       54.94       49.48     16.38 o 
   3 -12   6        3.30       -0.93      8.22 o 
   4 -12   6        5.51       17.45     16.42 o 
   5 -12   6      122.07      117.76     22.47 o 
  -4 -11   6        3.39       -5.68     10.58 o 
  -3 -11   6       32.00       29.59     12.31 o 
  -2 -11   6       46.19       47.57     15.02 o 
  -1 -11   6        3.74        6.14      8.04 o 
   0 -11   6      172.53      134.64     16.60 o 
   1 -11   6      280.16      243.46     18.88 o 
   2 -11   6       55.63       60.01     13.62 o 
   3 -11   6        5.65       22.26     10.20 o 
   4 -11   6        4.21       23.20     10.62 o 
   5 -11   6        0.71        4.74      9.53 o 
   6 -11   6        1.18       18.27     14.98 o 
  -5 -10   6        6.39       38.75     32.89 o 
  -4 -10   6        3.26       13.66     14.96 o 
  -3 -10   6        9.93        5.00      5.98 o 
  -2 -10   6       79.38       95.23     12.68 o 
  -1 -10   6        8.82        5.78      7.78 o 
   0 -10   6        4.67        3.61      6.46 o 
   1 -10   6        0.86       15.91      9.52 o 
   2 -10   6        0.00       13.48     15.92 o 
   3 -10   6       23.22       24.70     10.08 o 
   4 -10   6       24.41       48.78     21.74 o 
   5 -10   6        1.71        9.12     10.47 o 
   6 -10   6        2.89        9.39     11.08 o 
  -5  -9   6       23.75       15.13     17.14 o 
  -4  -9   6       13.98       32.66      8.55 o 
  -3  -9   6        0.00       11.13      6.20 o 
  -2  -9   6       10.47       13.28      3.76 o 
  -1  -9   6       46.07       42.88      8.70 o 
   0  -9   6       32.41       42.60      9.21 o 
   1  -9   6        0.00        4.69      7.40 o 
   2  -9   6        4.36        8.24     14.75 o 
   3  -9   6       60.69       68.84     13.53 o 
   4  -9   6       68.15       52.91      6.74 o 
   5  -9   6       10.24        9.26      6.06 o 
   6  -9   6        1.44       16.38     14.32 o 
  -6  -8   6       19.95       12.70     11.06 o 
  -5  -8   6       14.07       16.83     10.97 o 
  -4  -8   6        6.87        3.91      5.10 o 
  -3  -8   6       11.22       22.89      5.71 o 
  -2  -8   6        2.74        5.17      3.65 o 
  -1  -8   6        8.67        6.20      3.50 o 
   0  -8   6       45.14       41.43      7.94 o 
   1  -8   6       60.97       42.96     11.14 o 
   2  -8   6       27.51       33.23      9.47 o 
   3  -8   6       78.89       71.84      5.96 o 
   4  -8   6      224.31      236.87     12.78 o 
   5  -8   6      117.10      127.15     13.31 o 
   6  -8   6      112.51      125.75     13.52 o 
  -6  -7   6       13.82       45.10     23.41 o 
  -5  -7   6        1.97       -3.34      5.60 o 
  -4  -7   6       28.41       35.38      6.54 o 
  -3  -7   6       32.10       27.49      5.13 o 
  -2  -7   6        4.36       13.69      3.49 o 
  -1  -7   6       24.01       27.70      3.02 o 
   0  -7   6      201.85      222.65     28.51 o 
   1  -7   6      115.07       91.77      9.70 o 
   2  -7   6      120.60      115.70      7.86 o 
   3  -7   6       57.86       46.23      5.31 o 
   4  -7   6       26.70       20.24      6.44 o 
   5  -7   6        4.18       -0.13      4.47 o 
   6  -7   6       14.88       -4.43      7.00 o 
   7  -7   6        4.11        2.51     16.78 o 
  -7  -6   6        1.29        9.93     11.91 o 
  -6  -6   6        6.76       15.05     12.95 o 
  -5  -6   6       17.59       31.01      6.55 o 
  -4  -6   6        0.09        0.13      3.51 o 
  -3  -6   6      215.13      214.44     10.84 o 
  -2  -6   6     1029.20     1085.37     24.66 o 
  -1  -6   6     1510.92     1605.55     38.56 o 
   0  -6   6       99.47      102.78      4.44 o 
   1  -6   6        0.48       -0.47      2.48 o 
   2  -6   6      114.47      119.12      6.32 o 
   3  -6   6       27.56       33.40      6.34 o 
   4  -6   6       33.26       22.40     11.63 o 
   5  -6   6        2.21        6.59     11.37 o 
   6  -6   6        0.06       -5.86     10.02 o 
   7  -6   6        5.12       10.90     11.74 o 
  -7  -5   6        0.26       27.81     27.20 o 
  -6  -5   6        2.66       -5.56      7.69 o 
  -5  -5   6       27.38       51.12     10.67 o 
  -4  -5   6        5.16        6.72      5.61 o 
  -3  -5   6       77.22       75.23      6.42 o 
  -2  -5   6       54.44       58.67      7.21 o 
  -1  -5   6     2640.53     2641.82     55.92 o 
   0  -5   6      656.97      670.71     14.41 o 
   1  -5   6       41.14       35.23      3.72 o 
   2  -5   6      192.63      195.19      8.85 o 
   3  -5   6       15.46       20.98      4.96 o 
   4  -5   6       15.64       20.49      5.63 o 
   5  -5   6       20.86       19.68      7.10 o 
   6  -5   6        1.89        0.22      7.66 o 
   7  -5   6        0.84       13.21     24.50 o 
  -7  -4   6        7.52       13.16     16.51 o 
  -6  -4   6       31.68       35.02     11.59 o 
  -5  -4   6       33.46       57.88      8.96 o 
  -4  -4   6      206.23      244.61     12.13 o 
  -3  -4   6       80.45       69.88      6.04 o 
  -2  -4   6      781.29      802.79     19.22 o 
  -1  -4   6        0.26        2.03      2.28 o 
   0  -4   6       34.65       39.57      5.46 o 
   1  -4   6      177.48      177.87      7.59 o 
   2  -4   6       26.62       25.62      4.75 o 
   3  -4   6      136.36      138.06      9.24 o 
   4  -4   6        1.60        7.44      5.00 o 
   5  -4   6        7.78        6.16      8.28 o 
   6  -4   6        0.33        5.71      8.80 o 
  -7  -3   6        0.24       34.74     13.42 o 
  -6  -3   6       55.32       62.23     18.36 o 
  -5  -3   6        1.79        2.51      4.30 o 
  -4  -3   6      189.56      193.68     12.12 o 
  -3  -3   6      163.03      176.21      8.24 o 
  -2  -3   6      130.57      124.05      8.66 o 
  -1  -3   6       54.28       53.68      4.23 o 
   0  -3   6        3.44        2.56      2.35 o 
   1  -3   6       42.15       44.73      4.69 o 
   2  -3   6       10.57       18.31      3.95 o 
   3  -3   6       51.83       46.53      6.28 o 
   4  -3   6       22.75       34.96      6.37 o 
   5  -3   6        2.90        5.57     12.45 o 
   6  -3   6        8.58       23.33     11.23 o 
  -8  -2   6       21.35       28.25     13.28 o 
  -7  -2   6        2.48      -11.55     16.96 o 
  -6  -2   6       85.90      111.69     20.48 o 
  -5  -2   6       71.26       78.58     10.74 o 
  -4  -2   6      123.81      121.70     11.57 o 
  -3  -2   6       13.18        5.63      3.02 o 
  -2  -2   6        2.54        7.48      3.27 o 
  -1  -2   6      194.52      196.65      8.83 o 
   0  -2   6       14.00       17.21      2.94 o 
   1  -2   6       48.00       58.13      5.10 o 
   2  -2   6        0.37        2.41      3.13 o 
   3  -2   6      247.49      241.91     16.07 o 
   4  -2   6      291.54      269.11     14.10 o 
   5  -2   6       79.65       81.01     13.95 o 
   6  -2   6       33.73       40.68     13.00 o 
  -8  -1   6        0.29       -6.17      9.89 o 
  -7  -1   6        3.20        4.34      8.44 o 
  -6  -1   6       15.61        9.55      7.24 o 
  -5  -1   6       20.15       18.73      5.35 o 
  -4  -1   6      297.78      336.37     13.19 o 
  -3  -1   6       18.14       20.36      3.79 o 
  -2  -1   6     3020.91     3219.84     56.48 o 
  -1  -1   6      300.50      299.07      8.18 o 
   0  -1   6     1014.51     1051.45     20.00 o 
   1  -1   6       80.72       83.77      7.11 o 
   2  -1   6      152.25      157.42      8.81 o 
   3  -1   6       12.85       22.24      6.99 o 
   4  -1   6      676.52      614.51     21.61 o 
   5  -1   6       64.07       61.35     14.35 o 
   6  -1   6        0.04       -5.77     17.32 o 
  -8   0   6        1.59        1.17      8.29 o 
  -7   0   6        7.97        9.20      9.56 o 
  -6   0   6        3.64        8.61      4.60 o 
  -5   0   6       51.55       50.99      8.57 o 
  -4   0   6      232.41      239.87     21.94 o 
  -3   0   6      412.51      446.15     13.26 o 
  -2   0   6      157.49      185.94      8.93 o 
  -1   0   6      307.78      309.89      8.67 o 
   0   0   6        4.76       12.31      4.55 o 
   1   0   6      100.64      107.53      7.31 o 
   2   0   6       12.59        7.77      4.18 o 
   3   0   6        9.14        3.88      5.68 o 
   4   0   6       99.74       97.58     10.26 o 
   5   0   6        0.08       14.15     11.19 o 
   6   0   6       12.54        6.15     11.40 o 
  -8   1   6        5.74        1.35      9.21 o 
  -7   1   6       19.22       35.09     14.71 o 
  -6   1   6       50.99       54.05      7.60 o 
  -5   1   6        4.13        9.97      5.54 o 
  -4   1   6        1.73        5.48      5.59 o 
  -3   1   6      248.21      261.63     16.24 o 
  -2   1   6      151.36      173.32     14.03 o 
  -1   1   6      429.09      483.48     19.42 o 
   0   1   6      104.74      119.12      5.37 o 
   1   1   6      349.63      364.21     12.54 o 
   2   1   6       25.66       32.52      6.18 o 
   3   1   6        0.00        2.46      5.23 o 
   4   1   6        7.63        5.35      5.62 o 
   5   1   6        0.16        3.24     16.60 o 
  -8   2   6       25.68       19.42     12.10 o 
  -7   2   6        4.59       16.57     10.97 o 
  -6   2   6      230.78      243.27     16.36 o 
  -5   2   6       55.05       50.55      6.83 o 
  -4   2   6       17.98       33.76      4.97 o 
  -3   2   6       54.59       57.87      5.88 o 
  -2   2   6      137.96      149.69     11.10 o 
  -1   2   6        0.03       -4.33      6.04 o 
   0   2   6      494.04      526.05     13.24 o 
   1   2   6       14.58       16.77      3.94 o 
   2   2   6        3.16       11.27      6.19 o 
   3   2   6       40.23       25.19     14.74 o 
   4   2   6        3.75        2.24      6.10 o 
   5   2   6        9.35       46.97     17.49 o 
  -8   3   6       42.67       37.82     13.68 o 
  -7   3   6       26.27       21.04      7.34 o 
  -6   3   6      230.21      215.63     14.15 o 
  -5   3   6       94.92      125.60     27.39 o 
  -4   3   6        3.16        3.40      2.97 o 
  -3   3   6       70.57       80.40      4.19 o 
  -2   3   6       64.52       61.29     10.96 o 
  -1   3   6      200.68      195.90     14.26 o 
   0   3   6        1.41        2.33      6.68 o 
   1   3   6       56.11       68.03      6.49 o 
   2   3   6       44.47       42.35      7.30 o 
   3   3   6        0.15        7.53      7.75 o 
   4   3   6       10.41       40.13     21.20 o 
  -8   4   6        4.59        4.88      9.49 o 
  -7   4   6      158.95      117.02     12.36 o 
  -6   4   6        9.33       22.29      7.03 o 
  -5   4   6       22.31       26.81      6.30 o 
  -4   4   6      253.30      252.89     10.38 o 
  -3   4   6       13.08       17.66      7.16 o 
  -2   4   6      178.48      167.00     13.73 o 
  -1   4   6      111.19      118.87     12.66 o 
   0   4   6       44.88       39.58     12.90 o 
   1   4   6      122.92      120.52      9.89 o 
   2   4   6       72.42       65.40      9.85 o 
   3   4   6       78.97       57.75      9.89 o 
   4   4   6       10.06        4.78      9.40 o 
  -8   5   6        4.56       -7.58     17.77 o 
  -7   5   6      223.32      201.12     20.48 o 
  -6   5   6        2.26       12.07      9.42 o 
  -5   5   6      133.70      122.33     10.11 o 
  -4   5   6       12.86       20.90      4.13 o 
  -3   5   6        5.76       14.46     13.67 o 
  -2   5   6      119.77       92.19     19.22 o 
  -1   5   6        5.18       -7.79      6.39 o 
   0   5   6        3.19        9.90      7.45 o 
   1   5   6       26.43       27.16      6.83 o 
   2   5   6       42.12       45.21     11.60 o 
   3   5   6        1.21       -4.33      7.06 o 
  -7   6   6        2.23       24.04      8.93 o 
  -6   6   6       37.62       49.32      8.60 o 
  -5   6   6        6.37       19.84     11.36 o 
  -4   6   6       18.11       34.63     10.30 o 
  -3   6   6        1.53        4.27      6.75 o 
  -2   6   6       10.18       16.01     10.25 o 
  -1   6   6      905.00      851.56     50.98 o 
   0   6   6      140.39      121.43     15.13 o 
   1   6   6        3.98        0.08      6.28 o 
   2   6   6        1.72        3.96      8.77 o 
   3   6   6        0.71        8.70     16.15 o 
  -7   7   6       25.36        7.85     15.43 o 
  -6   7   6        1.11       -0.48      7.28 o 
  -5   7   6      187.07      181.50     18.90 o 
  -4   7   6       25.27       31.07     10.95 o 
  -3   7   6        6.85        5.83     16.24 o 
  -2   7   6        0.49        0.42      7.31 o 
  -1   7   6        1.16       11.51      8.82 o 
   0   7   6       18.51       16.06      9.94 o 
   1   7   6        2.90        2.16      7.91 o 
   2   7   6        3.00       -1.88      9.43 o 
  -7   8   6       23.30       34.43     27.97 o 
  -6   8   6        5.19       -5.14     16.24 o 
  -5   8   6       38.20       17.31     12.50 o 
  -4   8   6        3.88       -4.82      9.65 o 
  -3   8   6      114.51       85.96     15.32 o 
  -2   8   6        1.25       -5.24      8.90 o 
  -1   8   6      102.61      144.23     22.92 o 
   0   8   6       27.29       24.58     11.06 o 
   1   8   6       14.11       24.66     28.74 o 
  -6   9   6        1.03       22.46     13.85 o 
  -5   9   6       11.61       11.64     14.16 o 
  -4   9   6        4.13       -1.34      8.80 o 
  -3   9   6        0.54       15.80     20.12 o 
  -2   9   6        0.01        7.79     15.34 o 
  -1   9   6        0.36       -5.97      8.93 o 
   0   9   6        3.33       -5.21     10.49 o 
  -5  10   6        8.47       16.77     34.24 o 
  -4  10   6        5.35       30.56     24.22 o 
  -3  10   6       12.63       13.33     13.52 o 
  -2  10   6       19.19       20.74     12.37 o 
   1 -15   7        0.00       19.13     12.63 o 
   2 -15   7        0.26        7.02     11.00 o 
  -1 -14   7        8.68        5.29     10.60 o 
   0 -14   7        0.32       27.43     13.07 o 
   1 -14   7        7.47       14.25     12.22 o 
   2 -14   7        0.39       21.63     23.86 o 
   3 -14   7      110.42      113.91     17.80 o 
   4 -14   7       11.18       44.72     21.61 o 
  -2 -13   7        6.42       31.32     13.94 o 
  -1 -13   7        6.61       10.06     11.12 o 
   0 -13   7        0.31       -5.01      8.96 o 
   1 -13   7       27.18       33.31     13.00 o 
   2 -13   7        0.37       11.28     13.53 o 
   3 -13   7        0.00       -2.68      9.83 o 
   4 -13   7      148.10      183.63     31.89 o 
   5 -13   7       50.84       71.17     17.71 o 
  -3 -12   7       36.04       10.06     22.60 o 
  -2 -12   7        0.16       14.92     25.26 o 
  -1 -12   7       70.79       46.01     13.52 o 
   0 -12   7       14.11       15.17     16.01 o 
   1 -12   7        1.60        3.01      7.50 o 
   2 -12   7      319.02      300.44     24.09 o 
   3 -12   7        0.62       -1.02      6.73 o 
   4 -12   7       29.83       56.67     13.98 o 
   5 -12   7        3.56       34.91     16.74 o 
  -4 -11   7       13.12       45.99     24.81 o 
  -3 -11   7        0.20       -3.70     12.63 o 
  -2 -11   7       13.35        6.08      7.76 o 
  -1 -11   7       64.96       86.90     21.74 o 
   0 -11   7       27.66       25.77     13.85 o 
   1 -11   7      159.16      126.29     14.30 o 
   2 -11   7       11.35       25.53     10.01 o 
   3 -11   7        0.01        9.29      7.75 o 
   4 -11   7       21.67       18.69     12.15 o 
   5 -11   7        3.57        3.86      8.35 o 
   6 -11   7        0.02       -1.93     10.83 o 
  -5 -10   7       37.65       29.28     13.85 o 
  -4 -10   7       22.25       37.09      9.04 o 
  -3 -10   7        6.89        9.77      6.40 o 
  -2 -10   7       48.51       44.67     13.80 o 
  -1 -10   7        0.44        8.57      7.27 o 
   0 -10   7        5.49       17.41      8.05 o 
   1 -10   7       20.99       16.43      9.20 o 
   2 -10   7        2.40        3.27      6.70 o 
   3 -10   7       21.50       19.12     12.81 o 
   4 -10   7        1.65       -8.37      7.75 o 
   5 -10   7        0.36       -4.99      8.39 o 
   6 -10   7       20.18       39.06     16.06 o 
  -5  -9   7        0.27       37.88     18.81 o 
  -4  -9   7        2.10       20.12      7.22 o 
  -3  -9   7      105.14       96.40      9.53 o 
  -2  -9   7        5.41        4.03      4.79 o 
  -1  -9   7       58.66       46.49     11.28 o 
   0  -9   7        5.38       13.23      7.07 o 
   1  -9   7       14.49       18.31      7.74 o 
   2  -9   7       20.72       20.29      7.78 o 
   3  -9   7        1.23        4.47      7.94 o 
   4  -9   7        0.01        2.60      4.11 o 
   5  -9   7        0.73        1.98      5.51 o 
   6  -9   7       11.20       16.72     10.55 o 
  -6  -8   7       24.66       75.28     49.35 o 
  -5  -8   7       39.20       45.34      9.59 o 
  -4  -8   7       22.15       22.43      8.09 o 
  -3  -8   7       52.83       46.37      6.69 o 
  -2  -8   7      139.42      137.50      8.53 o 
  -1  -8   7        1.03       12.71     12.32 o 
   0  -8   7       30.24       30.60      7.21 o 
   1  -8   7      208.97      219.89     24.81 o 
   2  -8   7      150.70      174.60     13.94 o 
   3  -8   7       49.17       42.01      5.44 o 
   4  -8   7       49.88       51.52      7.82 o 
   5  -8   7        3.99       -0.36      5.08 o 
   6  -8   7       12.68       11.21     17.95 o 
  -6  -7   7        0.89       19.39     21.16 o 
  -5  -7   7        9.13       15.25      6.43 o 
  -4  -7   7        1.14        4.45      5.41 o 
  -3  -7   7        4.21       10.31      5.32 o 
  -2  -7   7      215.87      212.96      9.83 o 
  -1  -7   7       53.63       48.66      4.75 o 
   0  -7   7       92.66       89.92      4.32 o 
   1  -7   7      164.72      177.50      7.13 o 
   2  -7   7      133.19      137.97      7.35 o 
   3  -7   7       79.77       90.74      8.99 o 
   4  -7   7       32.21       54.80      9.41 o 
   5  -7   7       13.39       13.17      6.96 o 
   6  -7   7       20.99       20.71     20.53 o 
  -7  -6   7        4.59        4.39     16.29 o 
  -6  -6   7        0.13       17.45     10.68 o 
  -5  -6   7       22.78       36.33     17.15 o 
  -4  -6   7        0.04        8.19     13.53 o 
  -3  -6   7        0.81       10.98      7.20 o 
  -2  -6   7       42.15       48.55      6.11 o 
  -1  -6   7     2203.23     2195.97     39.57 o 
   0  -6   7      232.13      202.74     17.12 o 
   1  -6   7      139.30      137.50      9.06 o 
   2  -6   7      101.29      113.04      8.30 o 
   3  -6   7       42.92       48.19      7.02 o 
   4  -6   7        2.69        1.89      6.06 o 
   5  -6   7       29.09       34.93      8.50 o 
   6  -6   7        1.33       14.78     18.81 o 
  -7  -5   7       22.41       18.81     18.59 o 
  -6  -5   7       17.22       32.83     14.21 o 
  -5  -5   7      102.88      115.04     17.67 o 
  -4  -5   7       19.33       31.76      6.57 o 
  -3  -5   7      398.46      422.27     16.04 o 
  -2  -5   7      111.79       91.86      6.72 o 
  -1  -5   7     1284.16     1315.36     28.43 o 
   0  -5   7      978.88     1005.04     21.54 o 
   1  -5   7      101.47      115.93      7.21 o 
   2  -5   7      205.87      195.59     10.07 o 
   3  -5   7        0.65        3.17      4.63 o 
   4  -5   7       33.60       38.51     11.34 o 
   5  -5   7        9.81       17.79      6.60 o 
   6  -5   7       11.29       27.42     25.13 o 
  -7  -4   7       14.78       33.37     16.06 o 
  -6  -4   7        1.40        2.91     10.65 o 
  -5  -4   7        1.42       21.02     12.53 o 
  -4  -4   7       45.84       43.97      6.40 o 
  -3  -4   7       83.05       87.79      6.53 o 
  -2  -4   7      572.11      573.68     16.56 o 
  -1  -4   7      322.37      313.88     10.47 o 
   0  -4   7      181.05      185.04      7.90 o 
   1  -4   7       19.20       25.06      4.20 o 
   2  -4   7       70.96       68.47      7.42 o 
   3  -4   7        3.73        0.41      4.75 o 
   4  -4   7       48.21       47.57      8.77 o 
   5  -4   7       17.65       15.36     13.72 o 
   6  -4   7       48.33       74.12     16.20 o 
  -7  -3   7       20.93       36.14     20.71 o 
  -6  -3   7        5.45       11.07     23.37 o 
  -5  -3   7       13.90        0.46      3.75 o 
  -4  -3   7       19.11       25.18      5.42 o 
  -3  -3   7      104.38      101.77      7.46 o 
  -2  -3   7      442.88      490.34     14.65 o 
  -1  -3   7       30.83       28.56      5.16 o 
   0  -3   7      463.05      496.36     18.30 o 
   1  -3   7       87.24       85.60      6.33 o 
   2  -3   7      182.67      205.79     11.93 o 
   3  -3   7      297.09      334.18     20.33 o 
   4  -3   7       35.32       52.37      8.13 o 
   5  -3   7        4.07       18.92     10.78 o 
   6  -3   7        0.02        5.92      9.35 o 
  -8  -2   7        2.51       -1.21     11.20 o 
  -7  -2   7       44.03       37.75     12.32 o 
  -6  -2   7       25.27       34.84      7.50 o 
  -5  -2   7       76.88       84.46      8.45 o 
  -4  -2   7       18.04       16.06      5.74 o 
  -3  -2   7       76.02       93.01      6.91 o 
  -2  -2   7       18.26       31.34      4.21 o 
  -1  -2   7       46.14       52.61      4.13 o 
   0  -2   7      603.27      679.04     16.64 o 
   1  -2   7      100.61      107.70      7.18 o 
   2  -2   7      531.71      550.88     24.40 o 
   3  -2   7       55.45       60.50      8.35 o 
   4  -2   7       85.14       78.24      9.81 o 
   5  -2   7       74.42       74.18     20.30 o 
   6  -2   7        4.37        8.31     19.40 o 
  -8  -1   7        9.86        2.64      9.88 o 
  -7  -1   7       39.69       34.44     11.29 o 
  -6  -1   7       33.81       36.06      6.80 o 
  -5  -1   7      130.52      129.60     14.32 o 
  -4  -1   7        5.57        9.73      7.35 o 
  -3  -1   7      994.39      998.77     23.62 o 
  -2  -1   7      268.61      276.67     14.49 o 
  -1  -1   7      228.78      209.01     10.65 o 
   0  -1   7      414.37      445.15     12.94 o 
   1  -1   7        9.30        3.53      6.11 o 
   2  -1   7       31.04       34.05      5.45 o 
   3  -1   7      108.42      124.96     10.42 o 
   4  -1   7       42.40       58.29      8.48 o 
   5  -1   7        7.00       -3.01      8.95 o 
  -8   0   7        2.23       25.57     20.07 o 
  -7   0   7        3.55        8.47      9.74 o 
  -6   0   7        3.50       15.39      6.13 o 
  -5   0   7       45.18       43.97      7.08 o 
  -4   0   7       72.57       73.61      7.02 o 
  -3   0   7      523.04      547.25     36.16 o 
  -2   0   7      851.94      763.57     15.26 o 
  -1   0   7       12.09       15.72      3.39 o 
   0   0   7       17.57       19.28      3.22 o 
   1   0   7      232.14      249.13     10.59 o 
   2   0   7       13.64       24.78      7.33 o 
   3   0   7      136.67      126.12     10.87 o 
   4   0   7        0.00       -1.63      5.41 o 
   5   0   7        1.13       -8.32     11.14 o 
  -8   1   7        0.18       13.09     10.96 o 
  -7   1   7       64.10       89.60     22.47 o 
  -6   1   7       25.01       23.17      6.45 o 
  -5   1   7      143.73      145.60     10.46 o 
  -4   1   7       13.85       19.15      4.64 o 
  -3   1   7      139.29      149.72      7.96 o 
  -2   1   7      156.68      178.12     12.40 o 
  -1   1   7      228.94      226.24     13.98 o 
   0   1   7      145.77      161.12      6.90 o 
   1   1   7        0.28        3.22      3.59 o 
   2   1   7      138.69      154.21     13.76 o 
   3   1   7       54.44       46.85      8.40 o 
   4   1   7       14.41       17.05     13.76 o 
   5   1   7       39.20       55.40     19.76 o 
  -8   2   7        0.01       11.10     12.47 o 
  -7   2   7        0.06      -11.73     15.52 o 
  -6   2   7       19.38       27.65      9.07 o 
  -5   2   7       10.71       13.92      5.12 o 
  -4   2   7      165.62      164.39     11.04 o 
  -3   2   7       14.70        9.58      6.52 o 
  -2   2   7      102.73      123.22     11.26 o 
  -1   2   7       48.94       44.43      8.36 o 
   0   2   7        4.76       14.58     22.56 o 
   1   2   7       53.81       64.57      6.88 o 
   2   2   7       36.70       28.20      6.99 o 
   3   2   7       97.43      106.84     16.42 o 
   4   2   7        3.55       22.43     19.31 o 
  -8   3   7        0.37       33.75     13.57 o 
  -7   3   7       23.68       16.26      8.60 o 
  -6   3   7        8.29       25.82     11.29 o 
  -5   3   7      117.03      116.96      8.85 o 
  -4   3   7      141.48      139.43      7.41 o 
  -3   3   7        7.88        9.57      7.04 o 
  -2   3   7       30.09       38.83      8.20 o 
   0   3   7       89.06      105.85     12.03 o 
   1   3   7        8.32        8.89      5.31 o 
   2   3   7        2.32       12.28      6.52 o 
   3   3   7      124.02       95.27     10.60 o 
   4   3   7       14.69       24.15     21.11 o 
  -8   4   7       41.36       45.31     14.38 o 
  -7   4   7      114.56      111.60     12.86 o 
  -6   4   7      113.08      111.95     11.21 o 
  -5   4   7      523.26      503.41     18.47 o 
  -4   4   7       31.44       49.79     14.80 o 
  -3   4   7      435.86      425.28     22.72 o 
  -2   4   7        2.59       -1.18      6.09 o 
  -1   4   7      531.88      479.81     25.33 o 
   0   4   7        0.09        1.15      5.52 o 
   1   4   7        1.05       10.97      8.39 o 
   2   4   7      207.99      185.34     13.78 o 
   3   4   7       30.38       25.52      9.19 o 
  -7   5   7        8.72       30.05     10.77 o 
  -6   5   7        0.39       10.39     25.94 o 
  -5   5   7       33.68       47.86     10.96 o 
  -4   5   7       22.56       28.83      8.72 o 
  -3   5   7       26.80       28.57      9.38 o 
  -2   5   7      674.73      642.88     30.76 o 
  -1   5   7        1.77       -1.41      5.74 o 
   0   5   7       59.35       51.26     11.34 o 
   1   5   7        9.88       -3.50      7.17 o 
   2   5   7        3.41       -6.53      9.50 o 
   3   5   7       20.61       10.78     12.18 o 
  -7   6   7        0.79        2.08     12.81 o 
  -6   6   7       27.51       40.60     14.39 o 
  -5   6   7        8.33       -6.53      8.07 o 
  -4   6   7       53.13       45.22     11.28 o 
  -3   6   7       40.83       18.05      9.70 o 
  -2   6   7       23.02       21.22      9.22 o 
  -1   6   7       43.69       32.85      9.97 o 
   0   6   7        0.55       23.42     17.59 o 
   1   6   7        1.13       21.76     19.22 o 
   2   6   7        0.20       18.32     11.21 o 
  -7   7   7        7.20       27.02     19.26 o 
  -6   7   7       50.54       41.00     18.86 o 
  -5   7   7       39.58       38.59     14.17 o 
  -4   7   7        8.34       -1.68      7.11 o 
  -3   7   7       24.97       40.68     11.89 o 
  -2   7   7       37.81       38.58     11.47 o 
  -1   7   7       92.11       88.12     16.33 o 
   0   7   7        8.24       17.42     10.30 o 
   1   7   7      129.51      126.59     33.34 o 
  -6   8   7       32.12       36.08     23.46 o 
  -5   8   7       24.64       23.99     14.71 o 
  -4   8   7        6.29       24.09     19.13 o 
  -3   8   7        1.52       -9.53      9.59 o 
  -2   8   7        0.09      -10.49     10.51 o 
  -1   8   7       27.38       19.48     17.95 o 
   0   8   7       27.65       20.31     24.36 o 
  -5   9   7       28.66       15.36     12.91 o 
  -4   9   7        0.36       -9.02     15.07 o 
  -3   9   7        2.80        8.90     10.29 o 
  -2   9   7       12.21       36.58     24.36 o 
  -1   9   7        2.91       18.11     13.54 o 
  -1 -14   8        2.01        9.45     17.64 o 
   0 -14   8        2.04        8.17     26.39 o 
   1 -14   8        0.15       26.28     13.40 o 
   2 -14   8       30.48       40.17     27.20 o 
   3 -14   8        0.54       -1.86     11.01 o 
  -2 -13   8       21.12       15.58     11.51 o 
  -1 -13   8        0.52       -8.72     10.32 o 
   0 -13   8        0.48       35.64     24.99 o 
   1 -13   8        0.64        1.98     11.91 o 
   2 -13   8        0.59       -0.67      8.19 o 
   3 -13   8       57.58       42.89     20.98 o 
   4 -13   8        0.00       -8.27     10.81 o 
  -3 -12   8       22.13       26.95     17.37 o 
  -2 -12   8       59.87       97.11     17.89 o 
  -1 -12   8        2.22       21.58     19.26 o 
   0 -12   8       65.32       52.20     13.68 o 
   1 -12   8        2.38       23.28     15.65 o 
   2 -12   8        7.56       19.88     21.07 o 
   3 -12   8       25.64       47.83     15.16 o 
   4 -12   8        9.94       24.09     19.49 o 
   5 -12   8       12.82        5.81     10.74 o 
  -4 -11   8       17.85       22.37     13.76 o 
  -3 -11   8       34.54       37.43     12.43 o 
  -2 -11   8        0.92      -11.05      8.93 o 
  -1 -11   8        0.31        9.61      8.29 o 
   0 -11   8       67.09       47.28     11.84 o 
   1 -11   8        7.95       41.45     11.69 o 
   2 -11   8       63.78       49.63     15.92 o 
   3 -11   8        0.04       15.91      9.21 o 
   4 -11   8       10.74        4.85      9.11 o 
   5 -11   8        1.56       -0.70      6.99 o 
  -5 -10   8        7.48        1.53     13.53 o 
  -3 -10   8       34.79       69.78     35.86 o 
  -2 -10   8        8.04       14.71      9.26 o 
  -1 -10   8       67.10       86.27     30.45 o 
   0 -10   8        3.52       30.31      9.15 o 
   1 -10   8      170.29      153.60     15.06 o 
   2 -10   8        0.68        0.09      6.50 o 
   3 -10   8        1.67        4.13      7.62 o 
   4 -10   8        9.56        4.01      8.98 o 
   5 -10   8        0.09        4.06     14.53 o 
  -5  -9   8       42.18       51.98     10.97 o 
  -4  -9   8        6.27       26.92     10.54 o 
  -3  -9   8       36.82       39.30      6.87 o 
  -2  -9   8        4.58        7.34     10.10 o 
  -1  -9   8        1.90        6.18      7.14 o 
   0  -9   8        4.03       18.14     14.75 o 
   1  -9   8      111.41      124.64     13.99 o 
   2  -9   8        8.18        2.94      7.44 o 
   3  -9   8       31.24       24.77      9.41 o 
   4  -9   8        0.73        9.65     14.93 o 
   5  -9   8       13.53       12.03      9.68 o 
   6  -9   8        5.90        8.57     16.24 o 
  -6  -8   8        0.06       -7.54     11.90 o 
  -5  -8   8        4.52        9.38      7.17 o 
  -4  -8   8        6.76       12.56     11.11 o 
  -3  -8   8      122.31      132.49     10.33 o 
  -2  -8   8       15.59       23.16      4.32 o 
  -1  -8   8       22.67       40.04      8.80 o 
   0  -8   8        1.37        1.89      6.77 o 
   1  -8   8       22.58       44.16      9.12 o 
   2  -8   8       86.30       79.52     14.98 o 
   3  -8   8        0.10        0.60      3.65 o 
   4  -8   8       23.34       15.71     10.44 o 
   5  -8   8        1.45       -5.39      7.16 o 
   6  -8   8        0.54        8.38     10.28 o 
  -6  -7   8        1.90        7.59      8.95 o 
  -5  -7   8       14.01       41.31      9.62 o 
  -4  -7   8       10.56       13.81      8.23 o 
  -3  -7   8      142.77      153.87     11.79 o 
  -2  -7   8       18.02       16.52      6.70 o 
  -1  -7   8       35.39       53.87      9.71 o 
   0  -7   8      104.40      110.18     11.18 o 
   1  -7   8       23.09       27.18      4.01 o 
   2  -7   8       83.43       89.83      7.95 o 
   3  -7   8      106.22      136.73     10.72 o 
   4  -7   8       58.47       58.75     10.55 o 
   5  -7   8       34.17       29.58      9.86 o 
   6  -7   8        1.75        0.77      9.76 o 
  -7  -6   8      138.80      165.86     28.74 o 
  -6  -6   8        3.78       13.82     10.94 o 
  -5  -6   8       60.81       65.30      9.13 o 
  -4  -6   8      304.96      312.07     16.55 o 
  -3  -6   8       43.47       49.91      7.10 o 
  -2  -6   8       53.80       55.09      5.99 o 
  -1  -6   8        0.27        4.73      3.43 o 
   0  -6   8      276.75      269.64     10.49 o 
   1  -6   8       64.86       72.78      6.65 o 
   2  -6   8        1.67       11.76      4.42 o 
   3  -6   8       42.52       42.11      7.46 o 
   4  -6   8        8.14       14.82      6.27 o 
   5  -6   8        0.10       16.53     12.25 o 
   6  -6   8        0.56      -17.05     19.40 o 
  -7  -5   8       54.87       38.19     16.37 o 
  -6  -5   8        0.29        3.90      8.43 o 
  -5  -5   8      192.36      242.27     15.71 o 
  -4  -5   8       12.67       17.19      6.39 o 
  -3  -5   8        6.71        8.10      5.63 o 
  -2  -5   8        6.47        2.20      4.39 o 
  -1  -5   8       62.95       69.00      5.79 o 
   0  -5   8       47.88       40.87      5.18 o 
   1  -5   8      414.39      437.70     15.43 o 
   2  -5   8        0.79        1.17      4.01 o 
   3  -5   8      268.80      271.11     17.03 o 
   4  -5   8        5.68       18.35      6.22 o 
   5  -5   8        5.61       28.61     14.25 o 
   6  -5   8        1.53        4.21     12.50 o 
  -7  -4   8       18.53       52.69     15.27 o 
  -6  -4   8        1.70       -2.01      7.78 o 
  -5  -4   8        1.66        8.57      5.96 o 
  -4  -4   8        0.16        9.17      5.94 o 
  -3  -4   8       73.26       60.11      6.43 o 
  -2  -4   8       11.96       11.16      4.57 o 
  -1  -4   8      122.83      128.87      7.71 o 
   0  -4   8        0.51       -4.91      3.27 o 
   1  -4   8       85.51       98.86      9.48 o 
   2  -4   8        2.84        0.13      3.82 o 
   3  -4   8       34.10       46.76      7.27 o 
   4  -4   8      184.37      170.42     13.93 o 
   5  -4   8       16.64        8.92     11.07 o 
   6  -4   8        3.94       10.06     11.50 o 
  -7  -3   8        0.31       11.22     10.73 o 
  -6  -3   8        0.11        1.21      4.66 o 
  -5  -3   8        1.80       21.18      8.55 o 
  -4  -3   8       52.93       45.50      8.15 o 
  -3  -3   8       48.71       55.54     10.43 o 
  -2  -3   8       10.81       23.46      4.62 o 
  -1  -3   8        2.20        8.09      3.63 o 
   0  -3   8      165.45      163.71      8.17 o 
   1  -3   8       16.24       16.57      5.71 o 
   2  -3   8       99.76      108.44      9.41 o 
   3  -3   8       85.23       78.17      8.91 o 
   4  -3   8      115.11      116.33     11.71 o 
   5  -3   8        3.46       -6.06      8.80 o 
  -7  -2   8        5.47       15.31     11.40 o 
  -6  -2   8        0.13        9.84      7.74 o 
  -5  -2   8       24.86       26.04      6.84 o 
  -4  -2   8      122.30      120.27      8.88 o 
  -3  -2   8      210.74      231.94     12.92 o 
  -2  -2   8       89.89       86.39      6.05 o 
  -1  -2   8      246.06      268.52      9.64 o 
   0  -2   8      998.68     1109.04     25.14 o 
   1  -2   8        4.41        0.27      3.23 o 
   2  -2   8       20.70       21.95      8.07 o 
   3  -2   8       52.91       34.72     14.70 o 
   4  -2   8        0.45       12.62      8.55 o 
   5  -2   8       17.72       29.00     13.63 o 
  -8  -1   8       49.59       23.72     16.31 o 
  -7  -1   8        3.38        4.09     18.41 o 
  -6  -1   8        7.99       11.92      9.51 o 
  -5  -1   8        2.35       17.08      6.94 o 
  -4  -1   8        0.10       -3.28      4.22 o 
  -3  -1   8      310.67      298.60     12.29 o 
  -2  -1   8        6.56       -2.71      2.28 o 
  -1  -1   8        1.37        7.71      2.40 o 
   0  -1   8      251.28      259.10     14.17 o 
   1  -1   8      162.88      169.82      9.69 o 
   2  -1   8        2.38        4.94      6.69 o 
   3  -1   8        2.56       -3.02      4.71 o 
   4  -1   8        1.23     1159.09     72.54 o 
   5  -1   8        6.46       24.79     31.26 o 
  -8   0   8        7.29        3.69      9.18 o 
  -7   0   8      223.58      196.00     20.26 o 
  -6   0   8      135.80      125.75     13.44 o 
  -5   0   8        0.09       17.23     22.19 o 
  -4   0   8        0.07        9.90      7.24 o 
  -3   0   8       38.11       41.13      4.95 o 
  -2   0   8       89.85       86.01      9.24 o 
  -1   0   8        4.45        2.88      5.01 o 
   0   0   8       14.86       20.09      3.32 o 
   1   0   8       79.68       71.55      8.46 o 
   2   0   8       27.81       28.15      7.05 o 
   3   0   8        6.87       22.00     12.95 o 
   4   0   8       13.46       33.22      9.21 o 
   5   0   8        7.45       30.10     16.92 o 
  -8   1   8        9.17        0.48      8.08 o 
  -7   1   8       14.32       11.94     10.41 o 
  -6   1   8       22.67       36.70      8.29 o 
  -5   1   8       15.93       36.24      7.64 o 
  -4   1   8       40.73       42.46      8.92 o 
  -3   1   8       12.91       19.08      7.48 o 
  -2   1   8       51.84       41.43      8.55 o 
  -1   1   8        0.93       -2.14      5.02 o 
   0   1   8        4.18       12.20      8.22 o 
   1   1   8       44.46       49.00      6.37 o 
   2   1   8        7.22       16.05      6.00 o 
   3   1   8       21.67       24.88     14.46 o 
   4   1   8       24.26       29.36     24.81 o 
  -8   2   8       50.57       72.69     16.66 o 
  -7   2   8       36.58       32.76      9.05 o 
  -6   2   8       91.35       88.97     10.07 o 
  -5   2   8       56.37       53.92      7.21 o 
  -4   2   8        5.44       10.25      8.39 o 
  -3   2   8      160.82      140.46     14.16 o 
  -2   2   8       16.72       14.24      8.07 o 
  -1   2   8        1.61       22.69      8.01 o 
   0   2   8       57.24       59.33     12.42 o 
   1   2   8        0.00        4.19      6.94 o 
   2   2   8        3.73       15.43     12.61 o 
   3   2   8       20.65       26.93      9.56 o 
   4   2   8       48.68       44.20     15.18 o 
  -8   3   8       87.24      126.41     19.52 o 
  -7   3   8       25.81       44.96     15.22 o 
  -6   3   8      248.70      227.41     14.13 o 
  -5   3   8      284.87      293.77     26.57 o 
  -4   3   8      518.33      515.81     26.61 o 
  -3   3   8     1449.28     1527.30     54.73 o 
  -2   3   8      816.24      864.00     36.86 o 
  -1   3   8      251.72      242.75     18.24 o 
   0   3   8      116.95      137.86     24.99 o 
   1   3   8      126.45      114.76     14.55 o 
   2   3   8       46.40       62.60     14.64 o 
   3   3   8        1.27       31.85     13.27 o 
  -7   4   8       38.21       56.02     14.32 o 
  -6   4   8       28.38       32.72     18.22 o 
  -5   4   8        2.61        4.28      7.75 o 
  -4   4   8       67.83       93.11     27.16 o 
  -3   4   8       13.10       10.99      8.28 o 
  -2   4   8      400.53      373.56     24.04 o 
  -1   4   8      594.89      606.98     31.15 o 
   0   4   8      214.43      226.82     20.67 o 
   1   4   8        7.03       21.32     11.73 o 
   2   4   8       58.93       63.23     14.35 o 
   3   4   8        3.27        5.54     11.28 o 
  -7   5   8       35.15        8.17     23.82 o 
  -6   5   8        7.29       10.88     10.36 o 
  -5   5   8        7.90       25.13      9.43 o 
  -4   5   8       33.71       51.66     13.07 o 
  -3   5   8       50.30       42.51     10.88 o 
  -2   5   8       34.54       50.44     14.03 o 
  -1   5   8       39.59       49.52     15.02 o 
   0   5   8       11.43       10.03      9.36 o 
   1   5   8        1.15        1.74     17.59 o 
   2   5   8        4.62       -3.87     10.04 o 
  -7   6   8       10.19       20.95     13.26 o 
  -6   6   8        4.19       -6.54      9.44 o 
  -5   6   8       41.25       37.67     18.27 o 
  -4   6   8       47.55       49.00     13.24 o 
  -3   6   8        6.75        6.36     11.68 o 
  -2   6   8       11.05        6.83      9.02 o 
  -1   6   8        0.26       17.12     22.74 o 
   0   6   8        3.49       -0.73      7.17 o 
   1   6   8       11.18       -3.64     10.52 o 
  -6   7   8       10.37       30.43     14.34 o 
  -5   7   8        0.24       22.11     13.89 o 
  -4   7   8        9.79       18.45     11.29 o 
  -3   7   8        4.42        3.23     17.10 o 
  -2   7   8       10.35       28.70     12.20 o 
  -1   7   8        2.46       21.43     11.48 o 
   0   7   8        4.59       11.33     11.70 o 
  -5   8   8        0.08       -0.42     12.72 o 
  -4   8   8        0.12        5.69     18.50 o 
  -3   8   8       69.38       71.22     17.92 o 
  -2   8   8       13.99        8.45     11.20 o 
  -1   8   8        0.19       -1.35     13.08 o 
  -1 -14   9        5.96       19.23     14.63 o 
   0 -14   9       29.41       25.51     26.44 o 
   1 -14   9       45.91       53.34     16.34 o 
   2 -14   9       15.72       11.28     11.48 o 
   3 -14   9        3.17       29.51     14.21 o 
  -2 -13   9       20.41       34.56     16.60 o 
  -1 -13   9        5.10       22.54     12.33 o 
   0 -13   9       83.47       74.68     15.50 o 
   1 -13   9        0.63       -9.22      9.28 o 
   2 -13   9        4.41       30.95     13.10 o 
   3 -13   9        8.42        4.87     21.83 o 
   4 -13   9       20.48       36.12     29.19 o 
  -3 -12   9        0.00       -1.80     12.72 o 
  -2 -12   9       75.83       76.21     16.42 o 
  -1 -12   9        1.35        1.58      7.84 o 
   0 -12   9       44.20       40.21     35.37 o 
   1 -12   9        1.72       24.03     11.40 o 
   2 -12   9       28.91       33.29     12.77 o 
   3 -12   9        8.62       17.49     30.63 o 
   4 -12   9       19.67       25.84     25.98 o 
  -4 -11   9        0.53        1.69     15.92 o 
  -3 -11   9        8.64        3.06      8.98 o 
  -2 -11   9       21.50        4.39      7.94 o 
  -1 -11   9       30.28       21.14     12.36 o 
   0 -11   9       24.24       33.35     10.63 o 
   1 -11   9       50.66       47.59     11.55 o 
   2 -11   9        5.79       11.99      9.47 o 
   3 -11   9      101.02      104.29     34.33 o 
   4 -11   9        7.39       -1.56     10.14 o 
   5 -11   9       28.84       56.69     15.66 o 
  -5 -10   9        2.10      -11.91     22.01 o 
  -4 -10   9        7.06       27.98     11.61 o 
  -3 -10   9        1.00       12.66     10.04 o 
  -2 -10   9        3.66       -4.51     10.20 o 
  -1 -10   9       19.64       36.17     15.83 o 
   0 -10   9       42.97       45.14     12.15 o 
   1 -10   9        7.28        5.60     10.74 o 
   2 -10   9       14.12       25.47      9.99 o 
   3 -10   9       30.74       42.13     12.26 o 
   4 -10   9        7.94        5.86      9.36 o 
   5 -10   9        8.86      -12.00     12.55 o 
  -5  -9   9        1.39        6.86     12.09 o 
  -4  -9   9       75.49      100.18     12.21 o 
  -3  -9   9       12.13       28.37     13.09 o 
  -2  -9   9      131.49       97.30     15.69 o 
  -1  -9   9      129.07      162.56     27.97 o 
   0  -9   9       15.84       35.81      9.41 o 
   1  -9   9      112.00      124.15     14.19 o 
   2  -9   9        6.23       25.27     10.15 o 
   3  -9   9       54.95       58.83     11.83 o 
   4  -9   9        6.19       15.20     12.18 o 
   5  -9   9        9.42       14.26     12.86 o 
  -6  -8   9        2.36       -8.55     11.04 o 
  -5  -8   9       29.39       44.88      9.01 o 
  -4  -8   9       17.88       17.78      8.74 o 
  -3  -8   9       79.93       63.08      8.72 o 
  -2  -8   9      276.52      250.76     12.27 o 
  -1  -8   9      216.86      195.67     26.62 o 
   0  -8   9       13.12        8.96      6.37 o 
   1  -8   9      129.07      115.68     17.32 o 
   2  -8   9       51.85       54.98     17.62 o 
   3  -8   9        8.63       21.23      7.07 o 
   4  -8   9        1.51        6.09      6.51 o 
   5  -8   9       17.11       34.20     13.25 o 
  -6  -7   9        0.64       -0.45      7.98 o 
  -5  -7   9      374.40      369.04     21.27 o 
  -4  -7   9       72.70       66.70     16.27 o 
  -3  -7   9      768.21      715.58     24.64 o 
  -2  -7   9        2.69       12.87      5.07 o 
  -1  -7   9       68.08       64.80      6.20 o 
   0  -7   9      357.46      296.88     11.80 o 
   1  -7   9       35.17       50.42      7.25 o 
   2  -7   9      187.75      180.71     11.01 o 
   3  -7   9        0.22       21.01      6.91 o 
   4  -7   9       41.18       44.31     10.74 o 
   5  -7   9        0.29        4.49      8.71 o 
  -6  -6   9       53.72       46.95     14.38 o 
  -5  -6   9       18.83       37.69     12.53 o 
  -4  -6   9       15.86       20.84      6.44 o 
  -3  -6   9      627.20      642.10     28.64 o 
  -2  -6   9       39.90       39.67      6.24 o 
  -1  -6   9      226.27      230.86     10.74 o 
   0  -6   9        0.01        5.20      4.20 o 
   1  -6   9       16.28       11.35      4.85 o 
   2  -6   9      129.46      111.21      9.24 o 
   3  -6   9        1.49       -2.52      5.13 o 
   4  -6   9       39.43       51.70      8.88 o 
   5  -6   9        2.60       17.42      9.30 o 
  -7  -5   9       24.01       22.07     14.99 o 
  -6  -5   9        3.16       13.35     15.88 o 
  -5  -5   9        5.81       26.74      8.04 o 
  -4  -5   9       17.54       23.41      7.44 o 
  -3  -5   9       54.54       33.47      5.81 o 
  -2  -5   9       33.88       50.56      6.86 o 
  -1  -5   9        7.10        3.93      3.75 o 
   0  -5   9       16.61       23.07      4.86 o 
   1  -5   9        2.51        7.43      7.43 o 
   2  -5   9       55.55      108.38     28.52 o 
   3  -5   9        0.05       -9.18      6.68 o 
   4  -5   9       40.70       40.36      9.45 o 
   5  -5   9       21.47        4.17     10.90 o 
  -7  -4   9        1.60       22.31     19.58 o 
  -6  -4   9        5.94        6.23     15.06 o 
  -5  -4   9       23.70       33.59     10.62 o 
  -4  -4   9       13.09       29.43     10.32 o 
  -3  -4   9       14.37        8.49      7.78 o 
  -2  -4   9        5.03        8.72      4.66 o 
  -1  -4   9      151.46      186.14     11.59 o 
   0  -4   9       20.01       17.66      4.64 o 
   1  -4   9       42.81       47.51      6.95 o 
   2  -4   9        2.59       11.06      7.43 o 
   3  -4   9      296.34      297.99     20.25 o 
   4  -4   9      133.18      123.34     13.89 o 
   5  -4   9        0.78       -3.53      9.74 o 
  -7  -3   9        8.40       36.09     26.25 o 
  -6  -3   9       26.46       41.47      9.26 o 
  -5  -3   9       15.60       37.37      8.01 o 
  -4  -3   9        5.14       24.46      6.72 o 
  -3  -3   9        0.47        0.00      3.31 o 
  -2  -3   9       66.43       65.34      6.65 o 
  -1  -3   9      232.31      236.03     10.90 o 
   0  -3   9        0.08       -0.71      4.98 o 
   1  -3   9      292.27      321.80     21.73 o 
   2  -3   9        1.62       -4.54      4.63 o 
   3  -3   9        9.09       38.32     10.60 o 
   4  -3   9       51.65       66.27     11.39 o 
   5  -3   9        0.23       14.76     11.07 o 
  -7  -2   9       45.79       42.57     15.20 o 
  -6  -2   9       15.60       26.29      8.36 o 
  -5  -2   9       10.16       12.26      9.48 o 
  -4  -2   9      309.21      334.82     15.78 o 
  -3  -2   9      105.31      101.41     16.99 o 
  -2  -2   9        4.08       17.46      4.20 o 
  -1  -2   9      194.35      203.54      9.32 o 
   0  -2   9        0.19        0.65      5.77 o 
   1  -2   9        7.77       28.05      8.93 o 
   2  -2   9       54.74       75.39      9.89 o 
   3  -2   9        0.05       -0.69      6.10 o 
   4  -2   9        5.37       -8.32      7.79 o 
   5  -2   9        3.27        3.25     19.04 o 
  -7  -1   9       26.54       44.62     20.98 o 
  -6  -1   9       99.55       82.72     11.54 o 
  -5  -1   9       29.55       47.46     13.95 o 
  -4  -1   9        3.60       10.26      5.42 o 
  -3  -1   9       15.90       11.65      4.38 o 
  -2  -1   9        0.00        3.00      2.38 o 
  -1  -1   9      139.95      141.83      6.43 o 
   0  -1   9        3.02       -0.52      2.68 o 
   1  -1   9       38.63       47.31      6.79 o 
   2  -1   9       18.99       40.23      7.52 o 
   3  -1   9       28.26       32.11      8.56 o 
   4  -1   9        0.10        9.42      8.43 o 
  -7   0   9       15.39       32.11     13.94 o 
  -6   0   9      130.65      135.26     12.77 o 
  -5   0   9       48.92       51.88      8.06 o 
  -4   0   9       58.81       62.55      6.94 o 
  -3   0   9        7.56       -0.09      4.36 o 
  -2   0   9      176.99      180.83     19.94 o 
  -1   0   9        0.96       -8.30      9.83 o 
   0   0   9      242.13      205.15     29.91 o 
   1   0   9        0.77        4.43      5.31 o 
   2   0   9        0.29        7.66      9.61 o 
   3   0   9        4.17       -4.65      6.78 o 
   4   0   9        0.07      -15.78     13.44 o 
  -7   1   9       10.00        4.93      6.85 o 
  -6   1   9       13.09       21.04      8.08 o 
  -5   1   9        0.05        3.02      5.32 o 
  -4   1   9       10.84       28.43     10.17 o 
  -3   1   9        0.06       -7.73      6.95 o 
  -2   1   9       93.40       92.76     14.84 o 
  -1   1   9      140.82      151.66     17.19 o 
   0   1   9       86.54       75.25     13.40 o 
   1   1   9        2.74       21.28     11.19 o 
   2   1   9       81.75       75.37      9.62 o 
   3   1   9        7.76       16.06     11.93 o 
   4   1   9        2.16        9.38     20.75 o 
  -7   2   9       15.52       27.92      8.88 o 
  -6   2   9       65.34       55.65      9.81 o 
  -5   2   9       10.05       19.72      8.93 o 
  -4   2   9      416.60      471.16     27.61 o 
  -3   2   9       74.04       69.54     11.93 o 
  -2   2   9      463.98      466.98     26.39 o 
  -1   2   9      876.92      869.16     39.16 o 
   0   2   9      167.97      167.73     16.20 o 
   1   2   9      894.60      859.84     40.16 o 
   2   2   9      152.51      155.95     18.50 o 
   3   2   9       64.84       74.97     33.47 o 
  -7   3   9      124.13      123.11     26.34 o 
  -6   3   9        0.06       13.29      8.95 o 
  -5   3   9      215.05      180.10     20.35 o 
  -4   3   9        5.59       14.80     12.00 o 
  -3   3   9      154.26      127.87     41.59 o 
  -2   3   9      821.11      832.02     38.82 o 
  -1   3   9      230.33      237.27     20.44 o 
   0   3   9       23.76       30.15      9.93 o 
   1   3   9       49.62       41.23     11.07 o 
   2   3   9       33.30       20.21     12.03 o 
   3   3   9       18.70       30.78     26.66 o 
  -7   4   9        7.47       26.35     12.81 o 
  -6   4   9       49.67       57.02     26.30 o 
  -5   4   9        9.21       16.05     11.62 o 
  -4   4   9       35.72       52.66     25.85 o 
  -3   4   9       32.72       25.07     19.26 o 
  -2   4   9      121.83      124.86     35.59 o 
  -1   4   9      275.52      291.09     21.94 o 
   0   4   9        6.58        6.75      9.32 o 
   1   4   9       48.85       46.02     13.76 o 
   2   4   9        9.87        8.36      9.99 o 
  -7   5   9        1.52       30.69     26.84 o 
  -6   5   9       28.77       33.22     12.98 o 
  -5   5   9       34.85       39.00     12.09 o 
  -4   5   9        4.54       29.80     13.20 o 
  -3   5   9      109.66       81.36     16.12 o 
  -2   5   9        1.26       -5.85      9.25 o 
  -1   5   9        8.80       29.30     15.56 o 
   0   5   9        1.72       13.71      9.63 o 
   1   5   9        5.41       15.02     22.33 o 
  -6   6   9       11.84       35.57     15.69 o 
  -5   6   9       34.50       48.21     27.25 o 
  -4   6   9       17.26       37.12     25.76 o 
  -3   6   9        2.11       18.68     21.16 o 
  -2   6   9        2.18       33.10     22.51 o 
  -1   6   9       39.06       45.38     13.18 o 
   0   6   9       18.47       52.51     16.11 o 
  -5   7   9        9.13        9.78     18.09 o 
  -4   7   9        7.45        7.11     10.82 o 
  -3   7   9       37.38       68.07     37.80 o 
  -2   7   9       38.31       37.47     24.90 o 
  -1   7   9        3.55       -4.88     11.34 o 
   0 -14  10        2.31        3.40     11.28 o 
   1 -14  10        2.74        8.45     10.90 o 
   2 -14  10       75.18       78.50     18.61 o 
  -2 -13  10        4.21       17.41     12.15 o 
  -1 -13  10        9.06        5.76     10.27 o 
   0 -13  10       13.00       19.44     14.00 o 
   1 -13  10       30.99       31.20     12.41 o 
   2 -13  10       19.13        6.98     10.01 o 
   3 -13  10        0.25      -20.03     20.48 o 
  -3 -12  10        0.00      -11.99     11.00 o 
  -2 -12  10       12.98       19.46     12.09 o 
  -1 -12  10        5.55        2.11      8.10 o 
   0 -12  10        0.36       14.36     13.85 o 
   1 -12  10        0.21        8.13      9.03 o 
   2 -12  10        5.77        2.34      8.94 o 
   3 -12  10        1.90       -2.97      8.70 o 
   4 -12  10        0.39       -5.28     10.87 o 
  -4 -11  10        1.51       23.10     13.40 o 
  -3 -11  10       28.90       43.74     14.21 o 
  -2 -11  10        0.87        7.24     15.38 o 
  -1 -11  10       56.85       57.33     15.70 o 
   0 -11  10       20.23       25.15      9.78 o 
   1 -11  10       59.29       51.26     13.12 o 
   2 -11  10       27.56       28.99     10.81 o 
   3 -11  10       19.01       15.88     13.17 o 
   4 -11  10        6.69       24.58     30.81 o 
  -4 -10  10        0.09        9.48     25.67 o 
  -3 -10  10        9.93       10.30     10.31 o 
  -2 -10  10        5.27       10.92     15.61 o 
  -1 -10  10        1.39       -3.55      8.58 o 
   0 -10  10       97.45      104.90     15.43 o 
   1 -10  10        0.05        8.21      9.05 o 
   2 -10  10       23.59       29.75     22.01 o 
   3 -10  10       98.25      109.99     16.97 o 
   4 -10  10        3.41        0.08      7.43 o 
  -5  -9  10       26.82       37.94     10.08 o 
  -4  -9  10        4.88        2.13      6.15 o 
  -3  -9  10       37.18       34.95     12.09 o 
  -2  -9  10      257.56      274.16     32.53 o 
  -1  -9  10       91.93      103.95     15.73 o 
   0  -9  10        2.74       13.29      8.63 o 
   1  -9  10        0.76       -6.40      9.02 o 
   2  -9  10        1.08       13.39     10.20 o 
   3  -9  10       38.03       46.63     14.23 o 
   4  -9  10        1.32        6.53     11.35 o 
   5  -9  10       12.42       23.43     14.69 o 
  -5  -8  10       98.66       99.92     16.98 o 
  -4  -8  10       23.64       36.59     10.58 o 
  -3  -8  10      207.19      209.07     18.08 o 
  -2  -8  10      145.19      140.03     10.14 o 
  -1  -8  10     1708.84     1597.83     44.89 o 
   0  -8  10       21.19       17.28      7.85 o 
   1  -8  10      368.84      321.85     21.95 o 
   2  -8  10       37.53       37.04      7.05 o 
   3  -8  10       57.35       46.73      8.55 o 
   4  -8  10       86.58       84.76     12.71 o 
   5  -8  10       14.93       17.19     10.67 o 
  -6  -7  10       32.48       29.82     12.46 o 
  -5  -7  10        0.00       -1.41      8.81 o 
  -4  -7  10       52.96       64.47      9.18 o 
  -3  -7  10        3.83        3.78      4.69 o 
  -2  -7  10      188.72      174.22     11.51 o 
  -1  -7  10       55.89       54.56      7.11 o 
   0  -7  10      105.50      102.25      8.51 o 
   1  -7  10      107.61      121.07      9.54 o 
   2  -7  10       92.72       85.14      9.77 o 
   3  -7  10       68.35       60.15     10.36 o 
   4  -7  10        1.04       11.27      8.55 o 
   5  -7  10       12.27       24.47     10.78 o 
  -6  -6  10        0.96       23.92     14.35 o 
  -5  -6  10       38.74       25.88      8.73 o 
  -4  -6  10        8.28       21.01      9.53 o 
  -3  -6  10       14.45       15.51      9.76 o 
  -2  -6  10        4.38        0.28      4.05 o 
  -1  -6  10        0.01       11.70      5.24 o 
   0  -6  10       15.94       21.93      9.44 o 
   1  -6  10        2.59       -3.08      4.58 o 
   2  -6  10      173.70      179.82     13.73 o 
   3  -6  10        4.09       12.52     11.56 o 
   4  -6  10        3.79       28.19      8.71 o 
   5  -6  10        2.54       28.21     24.77 o 
  -7  -5  10        1.13        3.73     10.55 o 
  -6  -5  10        5.90        8.45      8.12 o 
  -5  -5  10        4.72       16.62      8.62 o 
  -4  -5  10       38.96       60.87      9.51 o 
  -3  -5  10       29.90       40.50      6.85 o 
  -2  -5  10       34.08       47.94      7.24 o 
  -1  -5  10       56.84       58.37      6.51 o 
   0  -5  10       12.68       12.65      6.15 o 
   1  -5  10       31.40       25.00      5.81 o 
   2  -5  10       70.21       61.74      8.49 o 
   3  -5  10      332.69      383.91     27.31 o 
   4  -5  10      128.23      139.57     15.09 o 
   5  -5  10        0.61       30.07     16.80 o 
  -7  -4  10        1.81        1.62     11.01 o 
  -6  -4  10        3.41       17.24      8.85 o 
  -5  -4  10       27.28       20.92      9.61 o 
  -4  -4  10      127.88      129.38     10.66 o 
  -3  -4  10        3.01       -0.87      3.57 o 
  -2  -4  10      293.24      292.06     13.75 o 
  -1  -4  10       25.19       24.64      5.40 o 
   0  -4  10       78.75       71.19      7.96 o 
   1  -4  10       11.58       11.16      6.71 o 
   2  -4  10       69.50       66.23      9.14 o 
   3  -4  10        3.81        5.37      6.88 o 
   4  -4  10       31.66       25.63      8.94 o 
  -7  -3  10        2.99       16.93     24.86 o 
  -6  -3  10        3.27       -0.27      9.25 o 
  -5  -3  10       24.05       26.78      8.69 o 
  -4  -3  10       87.11       86.56     11.23 o 
  -3  -3  10      320.79      292.50     13.64 o 
  -2  -3  10      183.38      186.31     11.40 o 
  -1  -3  10       13.99       30.63      6.79 o 
   0  -3  10        6.92       21.64     13.37 o 
   1  -3  10       11.43       11.19      5.98 o 
   2  -3  10        6.59        8.48      6.20 o 
   3  -3  10       28.74       55.05     10.65 o 
   4  -3  10        1.12        9.40      9.15 o 
  -7  -2  10       23.70       39.44     27.79 o 
  -6  -2  10       14.92       43.36     10.04 o 
  -5  -2  10        0.44       -3.75      6.28 o 
  -4  -2  10        2.20        0.25      3.52 o 
  -3  -2  10       29.66       35.35      5.89 o 
  -2  -2  10        6.10        5.14      5.17 o 
  -1  -2  10       12.46       14.86     12.26 o 
   0  -2  10        8.17        5.14      3.54 o 
   1  -2  10        0.37       -4.40      3.81 o 
   2  -2  10       11.77       12.52      7.23 o 
   3  -2  10        1.67       11.30     23.19 o 
   4  -2  10       15.01       16.93      9.07 o 
  -7  -1  10       70.89       76.18     14.16 o 
  -6  -1  10        2.89       -2.06      7.25 o 
  -5  -1  10        1.24       -1.53      5.13 o 
  -4  -1  10        5.37        4.67      5.46 o 
  -3  -1  10        0.05        2.15     11.28 o 
  -2  -1  10       82.18       77.32     11.59 o 
  -1  -1  10        1.91      -14.16     14.07 o 
   0  -1  10       53.36       56.69     11.33 o 
   1  -1  10        4.55        7.82      5.33 o 
   2  -1  10       89.88       85.81     10.65 o 
   3  -1  10       17.57       31.33      9.46 o 
   4  -1  10        0.10      -10.67     10.60 o 
  -7   0  10        7.96       21.92      9.61 o 
  -6   0  10       26.33       13.80      8.19 o 
  -5   0  10        0.73       11.24      6.80 o 
  -4   0  10       25.14       13.95     20.57 o 
  -3   0  10       13.79        2.08      7.38 o 
  -2   0  10        7.71       15.50     10.26 o 
  -1   0  10        6.13       22.44      8.80 o 
   0   0  10       11.50        5.29     10.60 o 
   1   0  10       44.18       39.67     24.63 o 
   2   0  10       79.80       86.76     14.41 o 
   3   0  10       24.39       30.58     12.16 o 
  -7   1  10        8.91       13.50     25.22 o 
  -6   1  10        4.53       42.77     19.40 o 
  -5   1  10       26.18       26.45     10.20 o 
  -4   1  10       29.18       34.65     11.26 o 
  -3   1  10        8.58        9.18      8.13 o 
  -2   1  10       42.29       75.35     13.07 o 
  -1   1  10      108.28       93.22     13.11 o 
   0   1  10      305.49      326.94     22.75 o 
   1   1  10       17.91       39.92     17.46 o 
   2   1  10       16.94       27.02     19.53 o 
   3   1  10      253.97      252.89     25.36 o 
  -7   2  10       56.70       42.49     25.40 o 
  -6   2  10       23.55       22.22     10.48 o 
  -5   2  10      187.05      183.82     18.90 o 
  -4   2  10        0.17        8.03     12.45 o 
  -3   2  10       53.49       47.57     14.01 o 
  -2   2  10        3.42        7.07      8.45 o 
  -1   2  10      110.16      119.32     18.08 o 
   0   2  10       19.87       45.13     11.96 o 
   1   2  10        9.33       43.02     12.15 o 
   2   2  10       81.37       59.83     17.00 o 
  -7   3  10       14.85       45.16     13.68 o 
  -6   3  10       11.02       31.31     12.00 o 
  -5   3  10       79.67       69.97     15.16 o 
  -4   3  10        0.02        0.03      7.34 o 
  -3   3  10        3.83       -0.90      7.89 o 
  -2   3  10       47.92       45.58     20.03 o 
  -1   3  10       71.64       53.60     14.12 o 
   0   3  10       71.59       72.86     20.16 o 
   1   3  10       11.46        6.78      9.64 o 
   2   3  10        9.02      -13.19     11.93 o 
  -6   4  10       14.40       22.01     11.91 o 
  -5   4  10       15.70       24.88     12.23 o 
  -4   4  10      129.98      129.32     17.19 o 
  -3   4  10        0.09        1.73      8.48 o 
  -2   4  10       12.00        2.52     12.45 o 
  -1   4  10        9.65       10.62      9.92 o 
   0   4  10        9.57        1.93      8.80 o 
   1   4  10        0.10       -0.21      8.62 o 
  -6   5  10       46.53       53.26     17.55 o 
  -5   5  10       20.01       48.14     14.52 o 
  -4   5  10       29.55       31.57     12.50 o 
  -3   5  10       74.59       48.23     13.65 o 
  -2   5  10        2.22        1.26     11.82 o 
  -1   5  10       46.88       55.29     15.51 o 
   0   5  10        9.67       12.58     11.46 o 
  -5   6  10       14.66       15.31     14.80 o 
  -4   6  10        3.43       10.11     10.84 o 
  -3   6  10        8.20        9.87     14.75 o 
  -2   6  10        4.07       -0.27      8.07 o 
  -1   6  10        4.66       -4.60     13.17 o 
  -2 -13  11        0.00       -8.35     11.89 o 
  -1 -13  11        0.00        5.61     12.30 o 
   0 -13  11       18.04        4.31      8.96 o 
   1 -13  11        1.50        7.39     12.52 o 
   2 -13  11        7.64        3.28     13.58 o 
  -3 -12  11        0.01       10.15     13.57 o 
  -2 -12  11        4.95       19.08     13.20 o 
  -1 -12  11        0.00        4.25     10.29 o 
   0 -12  11        1.05        5.74      9.26 o 
   1 -12  11        6.72        2.72      9.66 o 
   2 -12  11       12.22        8.41     10.28 o 
   3 -12  11       11.34       13.72     12.38 o 
  -4 -11  11       33.99       20.26     12.59 o 
  -3 -11  11        1.43       -0.02     18.09 o 
  -2 -11  11       14.28       14.09     11.81 o 
  -1 -11  11        5.51        4.79     13.58 o 
   0 -11  11        9.48        3.00     14.26 o 
   1 -11  11       24.50       40.19     13.57 o 
   2 -11  11        1.46        5.48     10.14 o 
   3 -11  11        1.51       11.98     23.41 o 
   4 -11  11        1.00      -14.26     14.48 o 
  -4 -10  11       37.76       21.15     13.42 o 
  -3 -10  11       28.31       28.71     13.97 o 
  -2 -10  11        8.64       13.06     10.98 o 
  -1 -10  11      146.73      155.86     17.74 o 
   0 -10  11       12.81       46.47     17.10 o 
   1 -10  11       78.80       67.48     14.77 o 
   2 -10  11       66.19       62.09     13.37 o 
   3 -10  11        2.46       16.76     25.89 o 
   4 -10  11        0.00       -3.45     12.25 o 
  -5  -9  11       25.22       22.24     37.49 o 
  -4  -9  11       16.59        6.56     10.61 o 
  -3  -9  11       72.05       62.19     20.57 o 
  -2  -9  11       36.13       54.21     13.84 o 
  -1  -9  11       71.51       87.95     15.02 o 
   0  -9  11       43.36       38.05     10.71 o 
   1  -9  11      320.00      271.58     21.18 o 
   2  -9  11       23.12       41.56     11.41 o 
   3  -9  11      182.60      189.83     19.48 o 
   4  -9  11        9.27        7.37     10.98 o 
  -5  -8  11       28.34       23.10     10.59 o 
  -4  -8  11      184.29      186.08     15.07 o 
  -3  -8  11        7.72       14.38      8.17 o 
  -2  -8  11       70.28       67.86      9.08 o 
  -1  -8  11      154.50      125.40     12.10 o 
   0  -8  11      116.71      107.73     20.66 o 
   1  -8  11      274.49      236.19     15.95 o 
   2  -8  11       24.92       30.40     11.46 o 
   3  -8  11      109.04      112.53     12.63 o 
   4  -8  11       20.95       40.49     15.68 o 
  -6  -7  11        3.05        9.42     10.67 o 
  -5  -7  11      102.35       73.31     13.36 o 
  -4  -7  11       15.74       25.36      8.47 o 
  -3  -7  11       54.64       54.53      9.90 o 
  -2  -7  11       10.36       11.74     10.32 o 
  -1  -7  11       12.67        8.43      7.71 o 
   0  -7  11        1.13       -3.35      4.67 o 
   1  -7  11       10.21       18.14      6.93 o 
   2  -7  11        0.02        0.55      4.85 o 
   3  -7  11        9.41        7.83      8.26 o 
   4  -7  11       19.72       36.00     19.39 o 
  -6  -6  11        7.23       33.72     13.62 o 
  -5  -6  11        0.29       -1.19     10.80 o 
  -4  -6  11       12.02       36.21      8.28 o 
  -3  -6  11       11.57        7.21      5.55 o 
  -2  -6  11        0.18        1.10      4.18 o 
  -1  -6  11        0.62        3.83      4.50 o 
   0  -6  11       88.42       58.02      7.53 o 
   1  -6  11       95.20      107.93     10.73 o 
   2  -6  11      126.55      154.69     13.57 o 
   3  -6  11       21.87       43.87     11.07 o 
   4  -6  11        0.11       26.95     22.41 o 
  -6  -5  11       22.63       21.73     14.59 o 
  -5  -5  11       21.04       31.23     24.52 o 
  -4  -5  11        4.06        0.63      5.40 o 
  -3  -5  11        5.19        3.73      4.86 o 
  -2  -5  11        4.29        4.89      9.30 o 
  -1  -5  11       12.25       27.98      9.04 o 
   0  -5  11        3.83        3.80      4.92 o 
   1  -5  11        0.26       10.40     10.02 o 
   2  -5  11      150.16      155.82     16.25 o 
   3  -5  11        6.43       35.94     19.13 o 
   4  -5  11        3.80        7.05      8.50 o 
  -6  -4  11       32.31       60.84     12.03 o 
  -5  -4  11       68.63       66.27     10.08 o 
  -4  -4  11        9.85        7.55      6.01 o 
  -3  -4  11       20.89       20.68      7.11 o 
  -2  -4  11       94.47       80.45      9.69 o 
  -1  -4  11       47.50       56.61     10.11 o 
   0  -4  11      115.98      110.37      9.62 o 
   1  -4  11        5.61        7.38      6.35 o 
   2  -4  11       61.86       48.91      9.41 o 
   3  -4  11       10.15       25.61      9.35 o 
   4  -4  11       22.98       18.66     10.42 o 
  -7  -3  11        2.07       12.82     11.60 o 
  -6  -3  11        2.91       16.81      8.49 o 
  -5  -3  11      128.15      104.42     11.29 o 
  -4  -3  11        1.91       -1.27      7.14 o 
  -3  -3  11        7.81        7.49      4.87 o 
  -2  -3  11        2.12       14.34      4.82 o 
  -1  -3  11        3.62        8.74      7.80 o 
   0  -3  11        2.89        3.19      5.56 o 
   1  -3  11       13.73       10.54      6.02 o 
   2  -3  11        1.49        2.95     13.73 o 
   3  -3  11        4.89        4.64      8.14 o 
   4  -3  11        7.93       21.29     12.57 o 
  -7  -2  11      141.72      168.90     22.87 o 
  -6  -2  11        0.10      -13.63     11.03 o 
  -5  -2  11      233.51      215.96     15.54 o 
  -4  -2  11       16.84       15.72      6.34 o 
  -3  -2  11      323.24      295.30     19.67 o 
  -2  -2  11        0.64        0.02      5.12 o 
  -1  -2  11      179.12      165.03     16.17 o 
   0  -2  11       24.15       37.31      5.75 o 
   1  -2  11       12.78        3.85      7.24 o 
   2  -2  11       22.23       33.59     13.41 o 
   3  -2  11        2.55        6.38     11.79 o 
  -7  -1  11       17.09       65.59     22.10 o 
  -6  -1  11       10.48        5.26      6.85 o 
  -5  -1  11       11.80       23.46     18.68 o 
  -4  -1  11        0.27       11.90      8.80 o 
  -3  -1  11       34.55       50.51     16.69 o 
  -2  -1  11        4.66        5.82     10.83 o 
  -1  -1  11       15.11       23.77     10.39 o 
   0  -1  11        7.70        7.29      7.84 o 
   1  -1  11       20.59       25.34     12.63 o 
   2  -1  11       19.19        7.95     17.28 o 
   3  -1  11        1.77        9.40     11.45 o 
  -7   0  11        8.46       12.44     11.66 o 
  -6   0  11        0.21        5.75     15.25 o 
  -5   0  11        2.07        4.56      9.17 o 
  -4   0  11        0.32       53.95     21.20 o 
  -3   0  11        0.55      -10.54      8.96 o 
  -2   0  11      164.66      136.41     16.18 o 
  -1   0  11        0.51        0.27      7.76 o 
   0   0  11      113.57      101.66     14.92 o 
   1   0  11       66.43       70.37     23.55 o 
   2   0  11       95.92       51.09     35.86 o 
  -7   1  11        0.04       -8.02     11.12 o 
  -6   1  11       12.13       40.84     14.48 o 
  -5   1  11       31.49       37.26     12.47 o 
  -4   1  11       76.53       90.83     16.08 o 
  -3   1  11      744.92      803.97     67.89 o 
  -2   1  11      347.43      374.51     28.71 o 
  -1   1  11       41.35       44.67     12.02 o 
   0   1  11        0.03       18.17     10.23 o 
   1   1  11       52.42       34.87     23.77 o 
   2   1  11       10.71        5.95     16.56 o 
  -6   2  11        0.07       35.97     16.51 o 
  -5   2  11        0.06        4.90     15.97 o 
  -4   2  11        0.08     3502.88    161.50 o 
  -3   2  11       26.04       44.08     12.58 o 
  -2   2  11      229.05      229.16     22.16 o 
  -1   2  11      143.53      131.38     17.74 o 
   0   2  11        1.41       14.65     11.77 o 
   1   2  11        9.63       26.11     17.95 o 
  -6   3  11       20.06       36.96     18.13 o 
  -5   3  11       13.57        0.25      8.48 o 
  -4   3  11        1.93       21.23     12.51 o 
  -3   3  11       28.09       58.24     14.51 o 
  -2   3  11       52.56       88.18     17.46 o 
  -1   3  11       11.79       31.98     21.38 o 
   0   3  11       37.50       38.56     15.69 o 
   1   3  11        5.69       16.68     14.51 o 
  -6   4  11        0.56       -6.32     15.34 o 
  -5   4  11       24.72       15.78     13.32 o 
  -4   4  11        7.25       16.40     24.18 o 
  -3   4  11       23.10       40.34     13.65 o 
  -2   4  11       13.21        7.35      9.66 o 
  -1   4  11       26.60       46.57     14.14 o 
   0   4  11        7.10       13.53     20.66 o 
  -5   5  11        3.03        9.67     23.86 o 
  -4   5  11       24.76       30.35     13.87 o 
  -3   5  11       11.32        3.70     10.20 o 
  -2   5  11        0.46       33.65     14.91 o 
  -1 -13  12        0.19       -3.50     10.08 o 
   0 -13  12        4.37       -1.81     11.93 o 
   1 -13  12        0.09        6.48     12.41 o 
  -2 -12  12       25.75       10.47     17.23 o 
  -1 -12  12        4.15       -2.31      9.63 o 
   0 -12  12       39.92       44.96     14.70 o 
   1 -12  12        6.66       20.09     19.44 o 
   2 -12  12       25.85       49.18     46.69 o 
  -3 -11  12       24.51       22.64     29.50 o 
  -2 -11  12       40.99       31.50     13.14 o 
  -1 -11  12        2.55      -14.36     12.25 o 
   0 -11  12       21.90       14.96     10.62 o 
   1 -11  12        0.45       18.21     37.26 o 
   2 -11  12        2.14       -2.31      9.67 o 
   3 -11  12       18.94        8.21     11.21 o 
  -4 -10  12        8.37       16.72     15.56 o 
  -3 -10  12        0.54        5.88      9.66 o 
  -2 -10  12       18.21        6.17     16.60 o 
  -1 -10  12        6.70       49.68     41.59 o 
   0 -10  12        3.48       16.57     27.43 o 
   1 -10  12       57.64       39.05     16.65 o 
   2 -10  12       11.39       26.96     11.60 o 
   3 -10  12       62.44       74.26     20.57 o 
  -4  -9  12       23.48       18.63     11.52 o 
  -3  -9  12       41.67       34.50     13.00 o 
  -2  -9  12        8.27        5.32     15.97 o 
  -1  -9  12       48.22       43.18     13.66 o 
   0  -9  12       53.46       29.44     11.80 o 
   1  -9  12       15.24       20.15     11.77 o 
   2  -9  12       52.53       42.50     12.48 o 
   3  -9  12       22.04       28.47     18.00 o 
  -5  -8  12        0.03       -5.03      9.76 o 
  -4  -8  12        0.10        1.04      8.27 o 
  -3  -8  12       51.74       50.82     13.57 o 
  -2  -8  12        0.51        0.62      4.91 o 
  -1  -8  12       57.90       53.65      8.27 o 
   0  -8  12        1.23        8.72      9.12 o 
   1  -8  12       59.06       60.36     12.77 o 
   2  -8  12        0.04        3.17      7.97 o 
   3  -8  12       36.77       67.24     15.29 o 
  -5  -7  12        0.02       -5.61      7.13 o 
  -4  -7  12        3.60       17.26     13.73 o 
  -3  -7  12        0.94        5.40      7.43 o 
  -2  -7  12        3.78       -3.18      5.82 o 
  -1  -7  12       14.08       27.47      7.37 o 
   0  -7  12        0.66       21.14     10.71 o 
   1  -7  12       61.45       67.83     10.22 o 
   2  -7  12       37.39       56.23     11.26 o 
   3  -7  12       34.52       53.44     12.64 o 
  -6  -6  12        0.19       24.37     10.53 o 
  -5  -6  12        7.45       19.71      9.45 o 
  -4  -6  12       29.54       30.34      8.39 o 
  -3  -6  12       28.66       39.24      9.23 o 
  -2  -6  12        4.99        1.03      5.45 o 
  -1  -6  12       15.96       15.23      9.55 o 
   0  -6  12       36.80       42.60      7.35 o 
   1  -6  12       53.66       46.06      8.99 o 
   2  -6  12        9.09       25.16      7.93 o 
   3  -6  12        7.37        3.09      6.80 o 
  -6  -5  12        0.00       -9.31     10.75 o 
  -5  -5  12        4.23       26.71     13.44 o 
  -4  -5  12        2.92       15.75      6.75 o 
  -3  -5  12      158.09      153.55     13.11 o 
  -2  -5  12       19.30       10.14      6.24 o 
  -1  -5  12       47.67       43.69      7.98 o 
   0  -5  12      150.51      142.81     11.23 o 
   1  -5  12       95.12       72.63     10.35 o 
   2  -5  12       21.46       18.13     11.20 o 
   3  -5  12       17.80       10.17      7.88 o 
  -6  -4  12        0.00       -2.09      8.41 o 
  -5  -4  12       58.85       41.18     10.10 o 
  -4  -4  12        0.05       21.14      8.52 o 
  -3  -4  12      169.40      140.99     12.26 o 
  -2  -4  12       16.90       24.93     10.33 o 
  -1  -4  12       34.30       35.83      6.84 o 
   0  -4  12        2.48       19.10     17.37 o 
   1  -4  12        0.00       -3.78      5.70 o 
   2  -4  12        2.06        0.48      5.86 o 
   3  -4  12        9.53        7.45      9.22 o 
  -6  -3  12       55.92       60.12     12.60 o 
  -5  -3  12       61.15       52.62     10.06 o 
  -4  -3  12       31.79       49.20     16.66 o 
  -3  -3  12      214.28      191.47     11.84 o 
  -2  -3  12       42.34       47.88     11.03 o 
  -1  -3  12      156.26      132.57     14.52 o 
   0  -3  12       11.43       -3.31      8.35 o 
   1  -3  12      119.75      132.22     12.83 o 
   2  -3  12        0.88        2.01      9.88 o 
   3  -3  12        1.77        0.54     11.19 o 
  -6  -2  12       23.42        3.84      9.89 o 
  -5  -2  12       16.54       37.63     13.19 o 
  -4  -2  12       14.58       15.55     23.77 o 
  -3  -2  12        0.56        2.42      7.51 o 
  -2  -2  12        0.80       -1.08      6.38 o 
  -1  -2  12        0.85       -4.21      7.78 o 
   0  -2  12        0.23        3.73      7.98 o 
   1  -2  12       41.34       61.48     14.81 o 
   2  -2  12        0.27      -10.64     12.65 o 
  -6  -1  12        0.12       38.52     23.10 o 
  -5  -1  12       17.91       24.22     13.89 o 
  -4  -1  12       22.17       45.01     12.10 o 
  -3  -1  12       12.99       14.20     10.96 o 
  -2  -1  12        5.49       25.78     14.07 o 
  -1  -1  12        0.07       11.21      9.61 o 
   0  -1  12       27.33       32.02     12.88 o 
   1  -1  12        7.35       -0.20      6.68 o 
   2  -1  12       30.79       12.20     18.77 o 
  -6   0  12        0.85       15.70     17.14 o 
  -5   0  12        5.22       27.59     27.83 o 
  -4   0  12        5.56       17.23     26.53 o 
  -3   0  12       56.81       43.40     22.28 o 
  -2   0  12       56.38       84.00     21.11 o 
  -1   0  12      160.39      996.83    530.37 o 
   0   0  12       34.27       48.76     23.41 o 
   1   0  12      113.09       89.52     19.82 o 
  -6   1  12        1.02       -0.57      7.21 o 
  -5   1  12        4.61       12.57     11.18 o 
  -4   1  12       59.43       79.52     18.32 o 
  -3   1  12       13.49       27.11     28.65 o 
  -2   1  12       84.04      127.54     18.56 o 
  -1   1  12       33.81       58.82     15.70 o 
   0   1  12        4.32        6.45     11.34 o 
   1   1  12       21.14       28.83     26.75 o 
  -6   2  12        2.12      -14.37     12.23 o 
  -5   2  12        2.61       15.59     13.17 o 
  -4   2  12       37.25       79.83     18.32 o 
  -3   2  12        0.75       27.49     13.05 o 
  -2   2  12       59.69       62.45     15.84 o 
  -1   2  12       18.08       33.91     15.20 o 
   0   2  12       31.78       38.68     27.02 o 
  -5   3  12        1.51        6.00     13.71 o 
  -4   3  12        1.03        2.35     13.35 o 
  -3   3  12       16.51       28.53     15.47 o 
  -2   3  12       14.42       23.52     13.72 o 
  -1   3  12        2.47        7.59     10.65 o 
  -4   4  12        1.94       11.64     17.23 o 
  -3   4  12        4.54       20.93     18.00 o 
  -2   4  12       11.31       23.66     14.18 o 
  -1 -12  13       23.08       12.76     22.42 o 
   0 -12  13        0.51       -5.66     11.55 o 
   1 -12  13        3.93       -4.48     10.10 o 
  -2 -11  13      106.58       83.42     19.15 o 
  -1 -11  13       59.07       32.68     13.24 o 
   0 -11  13        0.30        4.72     18.22 o 
   1 -11  13        1.17        0.20      7.30 o 
   2 -11  13        1.04        2.53     10.53 o 
  -3 -10  13        0.24       68.12     26.62 o 
  -2 -10  13       55.31       42.74     14.98 o 
  -1 -10  13       51.33       16.41     12.14 o 
   0 -10  13        3.40       14.89     16.33 o 
   1 -10  13        0.40       -1.83      8.09 o 
   2 -10  13        8.16       12.87     10.61 o 
  -4  -9  13        0.43        1.67     11.91 o 
  -3  -9  13       12.73       35.22     19.94 o 
  -2  -9  13        0.13       -2.26     10.65 o 
  -1  -9  13        8.91       15.22      9.82 o 
   0  -9  13        6.05       17.58     12.23 o 
   1  -9  13        0.62       17.59     17.50 o 
   2  -9  13        1.69       33.35     30.00 o 
  -4  -8  13       10.02       23.94     12.49 o 
  -3  -8  13        4.84        9.47      7.25 o 
  -2  -8  13       32.57       58.67     18.04 o 
  -1  -8  13        0.03       -5.19      8.71 o 
   0  -8  13       60.98       61.58     13.75 o 
   1  -8  13        4.09        9.91      9.36 o 
   2  -8  13       23.97        6.62     11.73 o 
   3  -8  13       11.94       27.68     23.82 o 
  -5  -7  13        2.66       18.21      9.45 o 
  -4  -7  13        0.39       31.93      9.88 o 
  -3  -7  13        5.36       17.01     12.24 o 
  -2  -7  13       33.71       34.11     16.39 o 
  -1  -7  13        0.15        0.34      4.87 o 
   0  -7  13       42.84       42.72      8.40 o 
   1  -7  13       12.81       18.65     12.67 o 
   2  -7  13       13.83       11.98      8.79 o 
   3  -7  13      121.81      132.84     16.64 o 
  -5  -6  13       20.99       12.92      8.89 o 
  -4  -6  13       36.61       46.19     10.49 o 
  -3  -6  13        0.12        0.01      5.52 o 
  -2  -6  13       34.89       12.17     10.36 o 
  -1  -6  13       77.81       79.73      9.84 o 
   0  -6  13       51.38       62.07     10.00 o 
   1  -6  13       94.02      103.85     16.27 o 
   2  -6  13        5.06       10.21      7.78 o 
  -5  -5  13        3.02       18.23     12.02 o 
  -4  -5  13       52.46       69.74     11.69 o 
  -3  -5  13      108.90       51.13     12.48 o 
  -2  -5  13        0.26       -1.02      5.01 o 
  -1  -5  13      155.42      137.03     11.64 o 
   0  -5  13        0.17       -4.33      5.62 o 
   1  -5  13       95.26       98.31     12.56 o 
   2  -5  13        0.02       14.23      9.65 o 
  -6  -4  13       69.50       62.06     18.53 o 
  -5  -4  13        0.06       -0.24      5.62 o 
  -4  -4  13       33.83       38.03      9.94 o 
  -3  -4  13        4.97       17.35     10.34 o 
  -2  -4  13        2.13        2.60      7.24 o 
  -1  -4  13      172.55      146.25     17.59 o 
   0  -4  13       19.41        6.92      9.34 o 
   1  -4  13      127.65       98.54     16.83 o 
   2  -4  13       19.10       26.93     13.67 o 
  -6  -3  13        4.90       51.91     16.66 o 
  -5  -3  13       23.52       30.78     14.98 o 
  -4  -3  13       25.44        9.91      9.98 o 
  -3  -3  13       23.95       21.56     12.60 o 
  -2  -3  13        1.40        0.99      7.43 o 
  -1  -3  13        1.48        1.06      6.95 o 
   0  -3  13        1.34       19.31     18.95 o 
   1  -3  13        0.27       -2.35     11.73 o 
   2  -3  13        1.69       -8.76     11.60 o 
  -6  -2  13       10.48       22.02     25.49 o 
  -5  -2  13        0.89       -2.22     11.07 o 
  -4  -2  13       32.25       49.45     14.17 o 
  -3  -2  13        0.59       14.72     12.68 o 
  -2  -2  13        3.75       22.74     12.44 o 
  -1  -2  13        3.61       -2.74      8.18 o 
   0  -2  13       32.66       33.04     13.95 o 
   1  -2  13       17.44       22.44     12.81 o 
  -6  -1  13        0.22       31.94     18.32 o 
  -5  -1  13        0.05        5.98     16.01 o 
  -4  -1  13        7.76       41.06     46.19 o 
  -3  -1  13        2.12        8.98     11.39 o 
  -2  -1  13        0.09       -7.58     10.11 o 
  -1  -1  13        0.25      -12.42     11.25 o 
   0  -1  13        0.00        6.08     13.94 o 
   1  -1  13        6.15       40.39     15.68 o 
  -5   0  13       23.39       15.04     14.90 o 
  -4   0  13        0.63        1.16      8.45 o 
  -3   0  13       50.45       65.63     16.19 o 
  -2   0  13       65.29       62.39     15.05 o 
  -1   0  13       73.89       59.07     17.66 o 
   0   0  13       33.23       54.62     14.98 o 
  -5   1  13        7.70       29.08     15.88 o 
  -4   1  13       21.82       38.31     14.32 o 
  -3   1  13       13.00        1.17      9.15 o 
  -2   1  13       13.47       20.49     12.39 o 
  -1   1  13        2.33      -10.83     21.56 o 
  -4   2  13       20.28       12.55     12.49 o 
  -3   2  13        0.85       26.53     25.80 o 
  -2   2  13        9.74       22.84     26.25 o 
  -1 -11  14       17.03        1.32     13.40 o 
   0 -11  14        1.03       -4.09      9.98 o 
  -2 -10  14       16.40       13.82     12.70 o 
  -1 -10  14       11.04        1.56      8.91 o 
   0 -10  14        0.21       -8.34     10.03 o 
   1 -10  14       22.16       34.22     14.73 o 
  -3  -9  14        0.01       16.55     14.62 o 
  -2  -9  14        3.28       30.66     14.71 o 
  -1  -9  14       12.95       20.59     13.32 o 
   0  -9  14        1.36      -10.69     10.29 o 
   1  -9  14       40.39       56.83     15.09 o 
  -4  -8  14        1.21       15.12     12.86 o 
  -3  -8  14        1.50      -15.92     12.12 o 
  -2  -8  14        3.64        1.95      9.82 o 
  -1  -8  14        7.73       15.14     11.10 o 
   0  -8  14        4.38        2.71      9.06 o 
   1  -8  14       29.15       54.70     15.53 o 
  -4  -7  14        5.70       37.45     11.86 o 
  -3  -7  14       36.85       45.47     26.22 o 
  -2  -7  14        0.92       14.54      8.86 o 
  -1  -7  14        0.11       -3.35      5.91 o 
   0  -7  14       14.28       23.16     11.30 o 
   1  -7  14        1.53        6.93      7.92 o 
  -4  -6  14       13.19       40.02     13.34 o 
  -3  -6  14        0.24       -1.90      6.67 o 
  -2  -6  14       15.88       43.85     13.49 o 
  -1  -6  14       35.66       18.01      8.22 o 
   0  -6  14        8.35       18.48     15.87 o 
   1  -6  14       23.63       33.91     13.57 o 
  -5  -5  14        2.68       33.56     15.70 o 
  -4  -5  14        0.42       -3.77      9.32 o 
  -3  -5  14       22.34       27.87     21.74 o 
  -2  -5  14        9.30       22.99     10.88 o 
  -1  -5  14        4.71        0.05      7.44 o 
   0  -5  14        0.02       -9.73      9.93 o 
   1  -5  14       25.90       27.75     15.21 o 
  -5  -4  14        6.46       -2.66     11.64 o 
  -4  -4  14       18.74       12.34     11.58 o 
  -3  -4  14       30.58       29.77     13.91 o 
  -2  -4  14       11.05       53.59     18.77 o 
  -1  -4  14       42.08       38.95     13.74 o 
   0  -4  14       14.61       34.07     20.57 o 
   1  -4  14       12.90       22.49     27.97 o 
  -5  -3  14        9.76       14.98     11.03 o 
  -4  -3  14        0.09        1.10      9.43 o 
  -3  -3  14        3.84       -8.87     10.11 o 
  -2  -3  14        0.12        1.39      9.63 o 
  -1  -3  14        8.76       -7.78      9.77 o 
   0  -3  14       13.22       17.80     11.79 o 
   1  -3  14        7.05        9.01     14.33 o 
  -5  -2  14       64.52       60.92     16.38 o 
  -4  -2  14       40.33       44.31     33.70 o 
  -3  -2  14      112.50      105.57     19.41 o 
  -2  -2  14       22.11       31.21     17.14 o 
  -1  -2  14        1.39       25.30     13.77 o 
   0  -2  14        0.56       20.54     14.06 o 
  -4  -1  14       15.40       49.38     16.49 o 
  -3  -1  14        2.08        2.18     10.24 o 
  -2  -1  14       82.86       87.33     19.33 o 
  -1  -1  14       21.61       45.79     15.19 o 
  -4   0  14        2.08       -1.55      9.66 o 
  -3   0  14        8.71       38.34     15.95 o 
  -2   0  14       13.60       18.64     12.30 o 
  -1  -9  15       14.08       27.41     13.60 o 
  -2  -8  15        9.28       37.62     30.63 o 
  -1  -8  15       21.35        9.56     19.58 o 
   0  -8  15       30.85       50.30     33.56 o 
  -3  -7  15        0.06        2.37     14.98 o 
  -2  -7  15        3.08       13.17     17.05 o 
  -1  -7  15        0.47        1.80     13.17 o 
   0  -7  15        0.58      -12.63     16.60 o 
  -3  -6  15       14.05       11.82     13.80 o 
  -2  -6  15       10.31       19.35     13.76 o 
  -1  -6  15        0.16       -0.67      7.19 o 
   0  -6  15       14.50       -9.89     12.11 o 
  -3  -5  15        3.60       -0.85     13.49 o 
  -2  -5  15       14.07       18.51     13.69 o 
  -1  -5  15        2.17        0.18      8.44 o 
   0  -5  15        3.70       10.53     10.99 o 
  -3  -4  15        3.69        4.25     10.45 o 
  -2  -4  15       16.38       31.19     13.44 o 
  -1  -4  15       17.29       -6.89     10.11 o 
  -3  -3  15        4.36       18.44     31.67 o 
  -2  -3  15       20.55       13.67     11.79 o 
                                                 
